# Supplementary material for: Horizontal gene transfer of acetyltransferases, invertases and chorismate mutases from different bacteria to diverse recipients
Source: BMC Evol Biol. 2016 Apr 12;16:74. doi: 10.1186/s12862-016-0651-y (PMC4828791; doi:10.1186/s12862-016-0651-y)
Supplement: Additional file 2: — Complete model selection test results for phylogenetic analysis of the FAM7 GNATs excluding poorly clustered taxa. (XLSX 98 kb) [file 12862_2016_651_MOESM2_ESM.xlsx]

## Sheet: Heteroderidae
List of Heteroderidae (cyst nematode) nucleotide sequences used for constructing the distribution of %GC Content.
Acession	%GC Content	Limits of Confidence Intervals	Distribution
			%GC Content categories	Frequency
X96713.1	64.8		65	1
AY161281.1	61.3		64	0
KM206214.1	60.3		63	0
AF502392.2	59		62	0
JQ074059.1	58.7	Upper 97.5%	61	1
AF004522.1	56.7		59	2
AY443354.1	56.6		58	0
FJ499505.1	55.7		57	2
JX308827.1	55.6		56	3
JX024223.1	55.5	Upper 95%	55	3
AJ536826.1	55.4		54	7
KF963519.1	55		53	12
JX308826.1	54.8		52	17
AF490250.2	54.3		51	15
AY672636.1	54.2		50	19
AF004716.1	54.1		49	14
BK006062.1	54		48	11
BM415330.1	53.8		47	22
AF500037.1	53.7		46	16
JN052068.1	53.7		45	14
JN403046.1	53.2		44	11
AJ536824.1	53.2		43	7
GR367769.1	53.1		42	1
BM415354.1	52.9		41	3
HQ123261.1	52.8		40	7
AF546757.1	52.8		39	3
GQ389647.1	52.8		38	2
AY160988.1	52.8		37	1
AF006052.1	52.7		36	0
AF500036.1	52.7		35	2
JQ685132.1	52.7		34	1
KF963522.1	52.7		33	0
HQ123254.1	52.4		32	1
GR367773.1	52.4		31	1
AF002989.1	52.3
BM415374.1	52.3
HQ123262.1	52.2
EU699942.1	52.2
HQ123253.1	52.1
AF500029.1	52.1
AF500035.1	52
GR367774.1	52
AB211995.1	51.9
AY191835.1	51.8
GR367770.1	51.8
AY043224.1	51.7
BM415393.1	51.6
Y09293.2	51.5
AF004523.1	51.5
KF963515.1	51.4
AF095746.2	51.1
AY999065.1	50.9
AF502390.1	50.8
FJ839965.1	50.8
GQ152150.1	50.8
AY426767.1	50.8
GQ890693.1	50.6
KC758968.1	50.6
BM415497.1	50.6
BM415378.1	50.6
JZ147313.1	50.6
HM798586.1	50.5
GQ890690.1	50.5
GQ890689.1	50.5
HQ123257.1	50.3
AF500034.1	50.3
KJ638598.1	50.3
JQ912513.1	50.3
BM415338.1	50.3
AY101191.1	50.2
KF963528.1	50.2
AF500032.1	50.1
BM415507.1	50.1
AJ223174.1	50
AJ300178.1	49.9
KF963523.1	49.9
JZ147302.1	49.9
GR367772.1	49.8
AY028639.1	49.7
HQ123260.1	49.6
GQ890692.1	49.6
AJ011310.1	49.6
GR367768.1	49.5
AY426765.1	49.4
KJ638599.1	49.4
KF963525.1	49.4
KJ562872.1	49.2
KF963527.1	49.2
HQ123256.1	49.1
KM206272.1	49.1
BM415498.1	49.1
HQ123258.1	48.9
JN861118.1	48.9
KF963526.1	48.8
JZ147308.1	48.8
KF963514.1	48.6
BM415516.1	48.5
HQ386233.1	48.2
AJ493677.1	48
BM415466.1	48
JZ147299.1	48
HQ853293.1	47.8
KF511588.1	47.8
KC608991.1	47.8
DQ493454.1	47.8
AY497332.1	47.8
KF963521.1	47.8
AF500030.1	47.5
KJ562871.1	47.4
AJ270995.1	47.4
AJ251757.1	47.4
AY101190.1	47.3
AY689397.1	47.3
AY689398.1	47.3
AJ243736.1	47.2
HM148921.1	47.1
GQ168365.1	47.1
KC702862.1	47
AJ457834.1	47
GQ168366.1	47
AY094613.1	47
GQ168348.1	47
HM147942.1	46.9
JN861115.1	46.8
GQ168367.1	46.8
EF437155.1	46.8
HQ123255.1	46.7
AY689419.1	46.6
KF963524.1	46.6
AY160225.2	46.5
AF500031.1	46.4
KC702863.1	46.4
KF963518.1	46.4
BM415499.1	46.4
KF963529.1	46.3
JX026913.1	46.1
AF113915.1	46
JQ341056.1	46
JF933897.1	46
JN861117.1	45.9
AY689427.1	45.9
AY689418.1	45.9
AJ493678.1	45.9
KF963520.1	45.7
AF500033.1	45.5
AY689412.1	45.5
BM415462.1	45.4
AY225522.1	45.3
AY689415.1	45.3
AY689414.1	45.2
FJ499507.1	45.2
JQ316193.1	45.2
KC342848.1	45
AF408156.1	45
KF963513.1	45
KC109791.1	44.9
AY769949.2	44.8
AF408155.1	44.6
AF502393.1	44.5
AF127915.1	44.5
BM415368.1	44.4
BM415353.1	44.4
EF567049.1	44.3
AY494942.1	44.2
JZ149805.1	44.2
BM415476.1	43.9
HQ123259.1	43.8
JQ316192.1	43.7
BM415473.1	43.7
JQ316191.1	43.6
HM147943.1	43.5
BM415406.1	43.4
KC549666.1	43.2
JZ147291.1	43
AF502391.1	42.9
AF468679.1	42.8
BM415461.1	42.8
HM148923.1	42.5
AJ556781.1	42
KF305517.1	41.4
DQ000609.1	41
KF384129.1	40.7
GU138156.1	40.4
GQ998895.1	40.3
JN861114.1	40.3
EF567020.1	39.9
JQ074057.1	39.6
JN861113.1	39.6
BM415399.1	39.5
JF437714.1	39.2
AJ271910.1	39	Lower 95%
JN861116.1	38.9
HQ730117.1	38.4
JQ074058.1	38.1
AJ536825.1	37.2
JF437713.1	34.6	Lower 97.5%
KC549667.1	34.6
AY125963.2	34.2
AJ536823.1	32
GQ178086.1	31
Sequences were obtained from four Heteroderidae (Heterodera glycines - 50 sequences, H. avenae - 44 sequences, Globodera pallida - 24 sequences and G. rostochiensis - 50 sequences) from the GenBank nucleotide database at the National Center for Biotechnology Information (NCBI) by searching for "scientific name mRNA" using the search engine. The EST database at NCBI was utilized to obtain the rema…

## Sheet: Meloidogynidae
List of Meloidogynidae (root-knot nematode) nucleotide sequences used for constructing the distribution of %GC Content.
Acession	%GC Content	Limits of Confidence Intervals	Distribution
			%GC Content categories	Frequency
EU699928.1	48		48	1
BI501956.1	47.2		47	1
BI502012.1	46.4		46	2
AF532605.1	45.6		45	5
CK427652.1	45.4	Upper 97.5%	44	3
JX863901.1	45.2		43	10
KF679113.1	45.1		42	10
BG737149.1	45.1		41	14
U94493.1	44.9		40	13
KF030973.1	44.4	Upper 95%	39	14
CK427622.1	44.3		38	13
EH046105.1	43.8		37	12
EH046197.1	43.4		36	15
FJ238508.1	43.3		35	19
JQ284066.1	43.2		34	14
AF201338.1	43.1		33	8
KF030976.1	42.9		32	9
FJ176739.1	42.8		31	9
AY528417.1	42.7		30	9
AM930522.1	42.6		29	6
KF679114.1	42.5		28	6
KF679115.1	42.5		27	3
AY861686.1	42.4		26	1
BM952328.1	42.2		25	1
DQ360827.1	42.1		24	0
AM491771.1	42		23	0
CA996559.1	41.8		22	0
BI501800.1	41.8		21	0
EU586204.1	41.7		20	2
JQ284057.1	41.6
EU586205.1	41.6
AF049139.1	41.5
AJ278663.1	41.4
BI747981.1	41.3
AM231138.1	41.2
EU371023.1	41.2
CA996568.1	41.2
CA996539.1	41.2
KC989558.1	41.1
BI502004.1	41.1
KF679125.1	40.9
BG737139.1	40.8
JN003864.1	40.7
JN836601.1	40.7
EU699855.1	40.7
EU699862.1	40.5
CA996534.1	40.4
AY729023.2	40.1
HQ122409.1	40.1
AY422837.1	39.9
JQ284062.1	39.9
HQ122410.1	39.9
AF323100.1	39.9
AJ557572.1	39.7
GU441459.1	39.7
AF323098.1	39.7
CF358531.1	39.7
AY135364.1	39.6
CA996535.1	39.6
KF679122.1	39.4
BI501988.1	39.4
AY714229.1	39.3
AY882441.1	39.3
EU699882.1	39.3
EU699881.1	39.2
HM470232.1	39.2
BG737132.1	39.2
EF209336.1	39.1
JQ284064.1	39
HQ915028.1	38.9
AF527788.1	38.7
FJ039850.1	38.7
CA996590.1	38.5
AF455757.1	38.4
CA996551.1	38.4
AY142117.1	38.3
BI501924.1	38.2
CN574513.1	38.1
BM952420.1	38.1
CA996524.1	38
BG737076.1	38
AY277718.1	37.9
EH046116.1	37.9
DQ923592.1	37.7
AY491518.1	37.7
CA996547.1	37.7
CN574523.1	37.4
CK427634.1	37.4
BI501900.1	37.2
JQ284060.1	37.1
EF122788.1	37.1
BG737134.1	37
EF370395.1	36.9
CA996542.1	36.9
CA996560.1	36.8
GU144285.1	36.7
CA996548.1	36.5
BI747979.1	36.5
CN574514.1	36.4
BG737136.1	36.4
CA996555.1	36.2
AJ245931.1	36.1
CA996536.1	36.1
BM952405.1	36.1
BG737137.1	36
BI501829.1	36
U79007.1	35.9
CN574528.1	35.9
AF013289.1	35.8
BG737128.1	35.8
EU699829.1	35.6
CN574527.1	35.5
BI501857.1	35.5
KF939091.1	35.4
EU699815.1	35.3
CF358612.1	35.2
AY142119.1	35.1
AY142118.1	35.1
EU699845.1	35.1
EU699831.1	35.1
BI501863.1	35.1
JQ284065.1	34.9
EU699833.1	34.9
BM952308.1	34.9
BI502040.1	34.8
AY142120.1	34.7
CF358548.1	34.7
JQ247983.1	34.6
AF080184.1	34.6
AF323086.1	34.5
AY545998.1	34.5
CF099278.1	34.5
AF075718.1	34.4
JQ683672.1	34.4
JQ284068.1	34.4
CF099277.1	34.4
DQ082753.2	34.3
EH046093.1	34.3
BI502041.1	34.2
BI501927.1	34.2
CN574517.1	34
CA996563.1	33.9
AY327873.1	33.8
CN574524.1	33.8
BG736987.1	33.7
BI501873.1	33.6
AY142121.1	33.3
CA996571.1	33.3
AY142116.1	33
AY098646.1	33
CN574520.1	32.9
BI501848.1	32.6
CA996526.1	32.5
BI501976.1	32.5
AY543654.1	32.4
CN574525.1	32.4
CK427638.1	32.3
BI501963.1	32.3
DQ222223.1	32
CK427637.1	31.9
CN574512.1	31.8
BG736870.1	31.8
BI747971.1	31.5
CN574522.1	31.4
EB747530.1	31.4
KC237722.1	31.3
EF209337.1	31.2
CN574516.1	31.1
CK427636.1	30.8
CK427624.1	30.6
BI501925.1	30.6
CK427619.1	30.5
AY134435.1	30.3
CK427616.1	30.1
CN574521.1	29.9
BI501824.1	29.7
CF358573.1	29.6
AY545997.1	29.5
AF095949.1	29.5
AF095950.1	29.5
CN574515.1	29.5
AY135365.1	29.4
DQ279096.1	29.2
AY422834.1	29
BM952418.1	28.8
BI501880.1	28.8
CA996522.1	28.6
AY422835.1	28.3
CF358527.1	28.1
BM952329.1	27.8
CF358599.1	27.8	Lower 95%
BG737141.1	27.7
BM952410.1	27.5
AF224342.1	27.2
CF358572.1	27
EB747529.1	26.6	Lower 97.5%
AY135363.1	25.6
BM952417.1	24.8
BM952419.1	20.3
BM952404.1	20
Sequences were obtained from four Meloidogynidae (Meloidogyne incognita - 50 sequences, M. hapla - 8 sequences, M. javanica - 30 sequences and M. arenaria - 11 sequences) from the GenBank nucleotide database at the National Center for Biotechnology Information (NCBI) by searching for "scientific name mRNA" using the search engine. The EST database at NCBI was utilized to obtain the remaining sequ…

## Sheet: Nacobbus aberrans
List of Nacobbus aberrans (false root-knot nematode) nucleotide sequences used for constructing the distribution of %GC Content.
ID	%GC Content	Limits of Confidence Intervals	Distribution
			%GC Content categories	Frequency
Nab_37551_c0_seq1	62.4		62	2
Nab_60164_c0_seq1	62.1		61	2
Nab_2225_c0_seq1	60.7		60	1
Nab_58954_c0_seq1	60.7		59	2
Nab_60385_c0_seq1	60.1	Upper 97.5%	58	2
Nab_60039_c0_seq1	58.5		57	3
Nab_58756_c0_seq1	58.5		56	2
Nab_2526_c0_seq1	58.1		55	7
Nab_1825_c0_seq1	57.9		54	4
Nab_59507_c0_seq1	57.4	Upper 95%	53	6
Nab_10747_c0_seq1	56.8		52	3
Nab_59053_c0_seq1	56.6		51	11
Nab_461_c0_seq1	55.8		50	5
Nab_43898_c0_seq1	55.5		49	5
Nab_60458_c0_seq1	55.3		48	14
Nab_2330_c0_seq1	55.2		47	13
Nab_1451_c0_seq1	55.1		46	4
Nab_3769_c0_seq1	55.1		45	11
Nab_2894_c0_seq1	55		44	9
Nab_60291_c0_seq1	54.7		43	8
Nab_58388_c0_seq1	54.7		42	14
Nab_59843_c0_seq1	54.2		41	5
Nab_12131_c0_seq1	54		40	10
Nab_59973_c0_seq1	54		39	12
Nab_59562_c0_seq1	53.8		38	4
Nab_60117_c0_seq1	53.4		37	8
Nab_59152_c0_seq1	53.4		36	8
Nab_488_c0_seq1	52.7		35	6
Nab_1377_c0_seq1	52.7		34	5
Nab_15997_c0_seq1	52.7		33	4
Nab_1234_c0_seq1	52.6		32	2
Nab_58796_c0_seq1	52.4		31	5
Nab_37588_c0_seq1	52.3		30	1
Nab_42331_c0_seq1	52		29	0
Nab_1298_c0_seq1	51.4		28	1
Nab_7148_c0_seq1	51.3		27	0
Nab_43757_c0_seq1	51.3		26	1
Nab_58773_c0_seq1	50.9
Nab_10331_c0_seq1	50.8
Nab_37742_c0_seq1	50.8
Nab_6755_c0_seq1	50.6
Nab_10016_c0_seq1	50.6
Nab_60368_c0_seq1	50.6
Nab_54931_c0_seq1	50.5
Nab_42818_c0_seq1	50.5
Nab_60360_c0_seq1	50.3
Nab_59932_c0_seq1	50.1
Nab_41650_c0_seq1	49.8
Nab_523_c0_seq1	49.6
Nab_2360_c0_seq1	49.6
Nab_59573_c0_seq1	49.3
Nab_41831_c0_seq1	49.3
Nab_41122_c0_seq1	49.2
Nab_33798_c0_seq1	48.8
Nab_4723_c0_seq1	48.6
Nab_256_c0_seq1	48.3
Nab_2502_c0_seq1	48.3
Nab_2288_c0_seq1	48.2
Nab_59731_c0_seq1	48.2
Nab_54976_c0_seq1	48.1
Nab_58900_c0_seq1	48
Nab_1058_c0_seq1	47.9
Nab_2413_c0_seq1	47.9
Nab_14119_c0_seq1	47.9
Nab_9359_c0_seq1	47.8
Nab_41034_c0_seq1	47.8
Nab_55413_c0_seq1	47.7
Nab_59481_c0_seq1	47.6
Nab_317_c0_seq1	47.5
Nab_59471_c0_seq1	47.2
Nab_59853_c0_seq1	47.1
Nab_55331_c0_seq1	47.1
Nab_43660_c0_seq1	47.1
Nab_59997_c0_seq1	47
Nab_55271_c0_seq1	47
Nab_4367_c0_seq1	46.8
Nab_59959_c0_seq1	46.8
Nab_6087_c0_seq1	46.7
Nab_21885_c0_seq1	46.7
Nab_58241_c0_seq1	46.7
Nab_33868_c0_seq1	46.7
Nab_60081_c0_seq1	46.6
Nab_55546_c0_seq1	46.4
Nab_2733_c0_seq1	46.2
Nab_13614_c0_seq1	45.9
Nab_5_c0_seq1	45.7
Nab_59757_c0_seq1	45.4
Nab_60438_c0_seq1	45.3
Nab_59895_c0_seq1	45.3
Nab_409_c0_seq1	44.9
Nab_59698_c0_seq1	44.9
Nab_55590_c0_seq1	44.9
Nab_2437_c0_seq1	44.8
Nab_3017_c0_seq1	44.8
Nab_59714_c0_seq1	44.8
Nab_42574_c0_seq1	44.8
Nab_15916_c0_seq1	44.5
Nab_5122_c0_seq1	44.4
Nab_11211_c0_seq1	44
Nab_58742_c0_seq1	44
Nab_60009_c0_seq1	43.9
Nab_2386_c0_seq1	43.8
Nab_13262_c0_seq1	43.8
Nab_55454_c0_seq1	43.8
Nab_12_c0_seq1	43.7
Nab_10919_c0_seq1	43.5
Nab_13442_c0_seq1	43.4
Nab_59598_c0_seq1	43.4
Nab_2460_c0_seq1	43.3
Nab_33331_c0_seq1	43.3
Nab_6934_c0_seq1	43.2
Nab_233_c0_seq1	43.1
Nab_58253_c0_seq1	43
Nab_21830_c0_seq1	42.7
Nab_21968_c0_seq1	42.4
Nab_34040_c0_seq1	42.3
Nab_54857_c0_seq1	42.2
Nab_44895_c0_seq1	42.2
Nab_3_c0_seq1	42.1
Nab_5894_c0_seq1	42.1
Nab_11051_c0_seq1	42.1
Nab_58973_c0_seq1	42.1
Nab_1731_c0_seq1	41.8
Nab_2079_c0_seq1	41.7
Nab_2163_c0_seq1	41.7
Nab_59089_c0_seq1	41.7
Nab_44698_c0_seq1	41.6
Nab_540_c0_seq1	41.5
Nab_2611_c0_seq1	41.23
Nab_2475_c0_seq1	41.1
Nab_13992_c0_seq1	40.8
Nab_45170_c0_seq1	40.6
Nab_1595_c0_seq1	40.5
Nab_971_c0_seq1	40.4
Nab_10_c0_seq1	40.3
Nab_58824_c0_seq1	40.1
Nab_9044_c0_seq1	40
Nab_59860_c0_seq1	40
Nab_6_c0_seq1	39.9
Nab_42936_c0_seq1	39.8
Nab_60465_c0_seq1	39.7
Nab_7708_c0_seq1	39.6
Nab_55490_c0_seq1	39.6
Nab_7_c0_seq1	39.4
Nab_3409_c0_seq1	39.4
Nab_4_c0_seq1	39.3
Nab_5557_c0_seq1	39.3
Nab_933_c0_seq1	39.1
Nab_1637_c0_seq1	39
Nab_58352_c0_seq1	39
Nab_41001_c0_seq1	39
Nab_33652_c0_seq1	39
Nab_4511_c0_seq1	38.6
Nab_59915_c0_seq1	38.6
Nab_34080_c0_seq1	38.6
Nab_58293_c0_seq1	38.4
Nab_9503_c0_seq1	38.1
Nab_37862_c0_seq1	38.1
Nab_55362_c0_seq1	38
Nab_10159_c0_seq1	37.4
Nab_8612_c0_seq1	37.3
Nab_55562_c0_seq1	37
Nab_8_c0_seq1	36.7
Nab_11_c0_seq1	36.7
Nab_12692_c0_seq1	36.6
Nab_55624_c0_seq1	36.5
Nab_37677_c0_seq1	36.5
Nab_45288_c0_seq1	36.4
Nab_59864_c0_seq1	36.3
Nab_33990_c0_seq1	36.2
Nab_33539_c0_seq1	36.2
Nab_14148_c0_seq1	36
Nab_42330_c0_seq1	36
Nab_59029_c0_seq1	35.6
Nab_43544_c0_seq1	35.6
Nab_6552_c0_seq1	35.1
Nab_13894_c0_seq1	34.9
Nab_37442_c0_seq1	34.9
Nab_59779_c0_seq1	34.7
Nab_45112_c0_seq1	34.7
Nab_37924_c0_seq1	34.7
Nab_1_c0_seq1	34.3
Nab_59588_c0_seq1	34.2
Nab_16218_c0_seq1	33.9
Nab_15699_c0_seq1	33.8
Nab_42260_c0_seq1	33.8
Nab_13773_c0_seq1	33.1
Nab_10625_c0_seq1	32.9
Nab_58312_c0_seq1	32.9
Nab_1968_c0_seq1	32.7
Nab_4214_c0_seq1	32.3	Lower 95%
Nab_15798_c0_seq1	31.8
Nab_12834_c0_seq1	31.4
Nab_16450_c0_seq1	31.2
Nab_16113_c0_seq1	31
Nab_16343_c0_seq1	30.8	Lower 97.5%
Nab_8833_c0_seq1	30.7
Nab_45386_c0_seq1	30
Nab_2_c0_seq1	27.9
Nab_3537_c0_seq1	25.8
Sequences were obtained from the de novo transcriptome assembly (Eves van den Akker et al. 2014) available at Nematode.net. Since our own distribution of %GC content was generated using 200 N. aberrans sequences, of which their resulting %GC contents are arranged in descending order, the top 10 sequences are beyond the upper one-tailed limit of the 95% confidence interval (CI), while the lower 10…

## Sheet: Actinomycetales
List of Actinomycetales nucleotide sequences used for constructing the distrubtion of %GC Content.
ID number	%GC Content	Limits of Confidence Intervals	Distribution
			%GC Content categories	Frequency
MCBG_00040	78.6		79	1
MCBG_00038	78.1		78	2
SSCG_00004	77.6		77	5
SSPG_00002	77.4		76	5
MCBG_00001	77	Upper 97.5%	75	13
MCBG_00009	76.9		74	13
MCBG_00004	76.6		73	18
MCBG_00021	76.6		72	25
MCBG_00003	76		71	21
MCBG_00036	75.9	Upper 95%	70	23
SSCG_00041	75.6		69	25
MCBG_00020	75.6		68	12
SSCG_00035	75.5		67	18
MCBG_00016	75.4		66	4
MCBG_00010	75.2		65	3
MCBG_00011	75.2		64	4
MCBG_00005	75		63	4
MCBG_00047	75		62	1
SSCG_00006	74.9		61	0
SSCG_00042	74.9		60	1
KUTG_00035	74.8		59	1
MCBG_00007	74.7		58	0
MCBG_00008	74.7		57	1
SSCG_00001	74.6
MCBG_00041	74.6
SSCG_00009	74.5
SSPG_00003	74.2
MCBG_00002	74.2
MCBG_00039	74.2
MCBG_00014	74.1
SSCG_00026	74
MCBG_00019	74
MCBG_00015	73.9
MCBG_00042	73.9
SSCG_00038	73.8
SSCG_00005	73.7
SSCG_00010	73.7
SSPG_00042	73.6
MCBG_00018	73.5
SSPG_00005	73.4
SSCG_00049	73.4
KUTG_00047	73.4
MCBG_00045	73.4
SSCG_00044	73.3
KUTG_00031	73.3
MCBG_00046	73.2
MCBG_00026	73.1
SSCG_00020	73
KUTG_00025	73
SSCG_00025	72.9
KUTG_00050	72.8
MCBG_00023	72.8
SSCG_00002	72.7
SSPG_00043	72.6
SSCG_00046	72.6
MCBG_00030	72.6
KUTG_00019	72.5
MCBG_00037	72.4
SSCG_00048	72.2
KUTG_00029	72.2
MCBG_00006	72.2
SSPG_00015	72.1
SSPG_00037	72.1
KUTG_00032	72.1
MCBG_00017	72.1
SSPG_00008	72
MCBG_00028	72
MCBG_00031	72
MCBG_00035	72
MCBG_00050	72
SSCG_00037	71.9
KUTG_00036	71.9
KUTG_00038	71.9
SSPG_00029	71.8
SSPG_00001	71.7
SSPG_00009	71.7
SSPG_00010	71.7
SSCG_00007	71.7
KUTG_00028	71.7
KUTG_00003	71.6
SSPG_00025	71.5
KUTG_00011	71.5
SSCG_00011	71.4
SSPG_00045	71.3
SSCG_00039	71.3
KUTG_00018	71.3
KUTG_00026	71.3
MCBG_00022	71.3
SSCG_00019	71.2
KUTG_00046	71.2
KUTG_00002	71
KUTG_00045	71
SSPG_00028	70.9
SSCG_00013	70.9
SSCG_00018	70.9
SSCG_00043	70.9
KUTG_00037	70.9
MCBG_00012	70.9
SSCG_00027	70.8
KUTG_00022	70.8
SSCG_00021	70.7
SSCG_00031	70.7
KUTG_00013	70.5
KUTG_00010	70.4
KUTG_00016	70.4
MCBG_00024	70.4
MCBG_00025	70.4
SSCG_00036	70.3
KUTG_00007	70.3
KUTG_00023	70.3
SSPG_00007	70.2
SSPG_00027	70.2
KUTG_00033	70.1
SSCG_00032	70
KUTG_00044	70
SSPG_00041	69.9
KUTG_00024	69.9
KUTG_00039	69.9
SSPG_00011	69.8
SSCG_00029	69.8
MCBG_00029	69.8
SSPG_00022	69.7
SSCG_00017	69.7
SSPG_00024	69.6
SSCG_00016	69.6
KUTG_00049	69.6
SSPG_00033	69.4
SSPG_00044	69.4
SSCG_00047	69.3
KUTG_00004	69.3
KUTG_00020	69.3
MCBG_00033	69.3
MCBG_00044	69.3
MCBG_00048	69.3
SSCG_00033	69.2
SSPG_00038	69.1
KUTG_00041	69
SSPG_00016	68.9
SSPG_00017	68.9
KUTG_00040	68.9
SSPG_00018	68.8
KUTG_00034	68.8
KUTG_00030	68.7
MCBG_00032	68.7
MCBG_00034	68.7
KUTG_00009	68.6
SSPG_00032	68.5
SSPG_00050	68.5
SSCG_00023	68.5
KUTG_00043	68.5
MCBG_00049	68.5
SSCG_00008	68.3
SSCG_00045	68.1
SSPG_00013	68
KUTG_00021	68
SSCG_00022	67.9
SSCG_00050	67.9
KUTG_00042	67.9
SSPG_00012	67.7
SSPG_00034	67.7
KUTG_00005	67.7
MCBG_00027	67.6
SSCG_00030	67.5
SSCG_00003	67.4
SSCG_00034	67.3
KUTG_00017	67.3
SSPG_00026	67.2
KUTG_00014	67.2
SSPG_00004	67
SSPG_00030	66.9
SSPG_00049	66.9
SSCG_00015	66.9
MCBG_00013	66.9
SSPG_00020	66.7
SSPG_00035	66.7
KUTG_00001	66.7
KUTG_00015	66.7
MCBG_00043	66.7
KUTG_00012	66.6
KUTG_00048	66.6
SSCG_00024	66.5
SSPG_00021	66.4
SSPG_00023	66.3
SSPG_00040	66.1
KUTG_00027	65.9
SSPG_00036	65.3
SSCG_00051	64.7
SSPG_00039	64.5
SSPG_00031	64.4
SSCG_00014	64.1
SSPG_00048	63.7	Lower 95%
SSPG_00014	63.6
SSCG_00028	63.1
SSPG_00006	63
KUTG_00006	62.6
KUTG_00008	62.6	Lower 97.5%
SSCG_00040	61.8
SSPG_00019	60.3
SSPG_00047	59.1
SSPG_00046	57
All sequences analyzed were obtained from four Actinomycetales bacterial genesets (Streptomyces lividans TK24, S. clavuligeris ATCC 27064, Kutzneria sp. 744 and Micromonospora sp. M42; genes.fasta; 50 sequences each) from https://www.broadinstitute.org/annotation/genome/streptomyces_group/MultiDownloads.html. Sequence ID numbers are arranged in descending order of %GC content. Since our own distr…

## Sheet: Rhizobiales
List of Rhizobiales nucleotide sequences used for constructing the distrubtion of %GC Content.
Accession	%GC Content	Limits of Confidence Intervals	Distribution
			%GC Content categories	Frequency
WP_012067102.1	67.9		68	2
WP_011053322.1	67.8		67	2
WP_008534154.1	67.1		66	7
WP_013844891.1	66.7		65	6
WP_012067104.1	66.3	Upper 97.5%	64	12
WP_003530306.1	66		63	17
WP_003530348.1	66		62	29
WP_003528554.1	66		61	15
WP_012652622.1	65.7		60	30
WP_003530342.1	65.5	Upper 95%	59	23
WP_012067094.1	65.5		58	25
WP_018484333.1	65.4		57	18
WP_003530308.1	65.3		56	4
WP_017273816.1	64.9		55	4
WP_003553995.1	64.8		54	3
WP_011053307.1	64.7		53	2
WP_017269606.1	64.5		52	1
WP_018247139.1	64.4
WP_013844894.1	64.4
WP_004674366.1	64.3
WP_042954874.1	64.3
WP_018070864.1	64.3
WP_011053299.1	63.9
WP_003530314.1	63.9
WP_003530335.1	63.8
WP_017274652.1	63.8
WP_010031605.1	63.7
WP_018097248.1	63.7
WP_017996494.1	63.6
WP_003563918.1	63.4
WP_012067124.1	63.4
WP_010970337.1	63.4
WP_004672583.1	63.3
WP_007636029.1	63.3
WP_003530310.1	63.3
WP_003530312.1	63.3
WP_003530323.1	63.2
WP_015242069.1	63.1
WP_015007976.1	63
WP_018070849.1	62.9
WP_017996489.1	62.9
WP_017277380.1	62.8
WP_004674376.1	62.6
WP_003553934.1	62.6
WP_013844892.1	62.6
WP_014531373.1	62.6
WP_015685799.1	62.4
WP_018246490.1	62.4
WP_003574686.1	62.4
WP_007789092.1	62.3
WP_014766175.1	62.3
WP_018642520.1	62.2
WP_018070850.1	62.2
WP_018070866.1	62.2
WP_008531827.1	62.2
WP_015242062.1	62.2
WP_013845661.1	62.1
WP_016737361.1	62
WP_018497142.1	62
WP_018097267.1	62
WP_014529932.1	62
WP_011053319.1	61.9
WP_018071096.1	61.9
WP_003492544.1	61.9
WP_004674362.1	61.8
WP_017967292.1	61.8
WP_003528570.1	61.8
WP_003533623.1	61.8
WP_011053296.1	61.7
WP_008534157.1	61.7
WP_003590988.1	61.7
WP_007789096.1	61.7
WP_018070851.1	61.6
WP_003530331.1	61.5
WP_010970348.1	61.5
WP_011053283.1	61.4
WP_004674388.1	61.4
WP_027687388.1	61.4
WP_015242265.1	61.3
WP_016737410.1	61.2
WP_003530329.1	61.2
WP_016557617.1	61
WP_027687374.1	60.9
WP_018484327.1	60.9
WP_004674374.1	60.8
WP_008534228.1	60.8
WP_018497374.1	60.8
WP_011053318.1	60.7
WP_020486885.1	60.7
WP_003520335.1	60.7
WP_008534018.1	60.4
WP_008534144.1	60.3
WP_003547679.1	60.3
WP_018097257.1	60.3
WP_019566010.1	60.2
WP_003528560.1	60.2
WP_003532611.1	60.1
WP_017967293.1	60.1
WP_006698313.1	60.1
WP_020010818.1	60.1
WP_011053314.1	60
WP_018070838.1	60
WP_013636969.1	60
WP_018245204.1	59.9
WP_017968402.1	59.9
WP_013636952.1	59.9
WP_017264864.1	59.9
WP_004674359.1	59.8
WP_027687419.1	59.8
WP_003516578.1	59.8
WP_010972515.1	59.8
WP_003520286.1	59.8
WP_011053293.1	59.7
WP_004672578.1	59.7
WP_018070854.1	59.7
WP_020811007.1	59.7
WP_013636957.1	59.7
WP_017960332.1	59.6
WP_004443979.1	59.6
WP_010967560.1	59.5
WP_020397608.1	59.4
WP_004129756.1	59.4
WP_018247137.1	59.4
WP_015242063.1	59.4
WP_017265538.1	59.4
WP_004672573.1	59.3
WP_018496017.1	59.3
WP_006310937.1	59.3
WP_013636943.1	59.1
WP_003492566.1	59.1
WP_008534165.1	58.9
WP_018328582.1	58.9
WP_013636965.1	58.8
WP_037145442.1	58.7
WP_018246492.1	58.7
WP_003492581.1	58.7
WP_008534145.1	58.6
WP_016737396.1	58.6
WP_018446454.1	58.6
WP_003520295.1	58.6
WP_003492614.1	58.6
WP_014990234.1	58.6
WP_014527921.1	58.5
WP_017960333.1	58.4
WP_011655097.1	58.4
WP_013636970.1	58.4
WP_011053286.1	58.3
WP_004674371.1	58.3
WP_018069836.1	58.3
WP_019565999.1	58.3
WP_010967960.1	58.3
WP_003516467.1	58.2
WP_012489435.1	58.1
WP_027687395.1	58.1
WP_003492663.1	58.1
WP_007824693.1	58
WP_011053285.1	57.9
WP_042120081.1	57.9
WP_004674385.1	57.9
WP_003520319.1	57.9
WP_018444441.1	57.8
KIQ05819.1	57.7
WP_003505127.1	57.7
WP_003520299.1	57.7
WP_003516499.1	57.7
WP_015007975.1	57.7
WP_020810624.1	57.6
WP_018446427.1	57.5
WP_003492525.1	57.3
WP_020010807.1	57.3
WP_003505143.1	57.3
WP_020809869.1	57.3
WP_006081372.1	57.1
KIQ05843.1	57.1
WP_007533786.1	57
WP_020010767.1	57
WP_014528883.1	57
WP_014990230.1	56.9
WP_018496012.1	56.8
WP_018484336.1	56.8
WP_027687418.1	56.8
WP_011053291.1	56.7
WP_006698298.1	56.7
WP_027687373.1	56.6
WP_013636964.1	56.6
WP_003516574.1	56.5
WP_020810933.1	56.4
WP_003520332.1	56.2
WP_003516490.1	55.7
WP_007754919.1	55.6
WP_004672582.1	55.4	Lower 95%
WP_003520328.1	55.4
WP_012489434.1	55.2
WP_004444094.1	55.1
WP_029875537.1	54.3
WP_018901867.1	53.8	Lower 97.5%
WP_003505141.1	53.7
WP_004674373.1	53
WP_006698311.1	52.7
WP_017965496.1	52.2
Sequences were obtained from four Rhizobiales genomes (Rhizobium etli accession NC_004041, R. leguminosarum accession NZ_KI912103, Agrobacterium tumefaciens accession JXQV01000001 and Sinorhizobium meliloti accession NZ_AKZT01000289; 50 sequences each) from the genome database at the National Center for Biotechnology Information (NCBI). Since our own distribution of %GC content was generated usin…

## Sheet: Burkholderia
List of Burkholderia nucleotide sequences used for constructing the distrubtion of %GC Content.
Accession	%GC Content	Limits of Confidence Intervals	Distribution
			%GC Content categories	Frequency
KIS58462.1	79.7		80	1
WP_006401716.1	75.9		79	0
KIS58534.1	75.6		78	0
YP_002153435.1	75.3		77	0
YP_002153441.1	75.2	Upper 97.5%	76	2
KIS58819.1	74.3		75	2
KIS58599.1	74.1		74	5
YP_002153444.1	74		73	5
WP_012212489.1	73.8		72	10
WP_006401430.1	73.6	Upper 95%	71	17
YP_002153407.1	72.9		70	18
YP_002153411.1	72.9		69	18
WP_012212492.1	72.9		68	19
YP_002153418.1	72.7		67	19
YP_002153415.1	72.5		66	17
KIS58464.1	72.4		65	12
KIS58483.1	72.4		64	13
YP_002153416.1	72.3		63	7
YP_002153419.1	72.1		62	10
WP_011851547.1	71.8		61	5
KIS58779.1	71.7		60	5
KIS58571.1	71.7		59	5
WP_006408290.1	71.7		58	3
YP_002153429.1	71.5		57	3
KIS58680.1	71.5		56	2
YP_002153412.1	71.3		55	1
KIS58723.1	71.3		54	1
WP_006415277.1	71.3
YP_002153410.1	71
YP_002153438.1	71
WP_011350556.1	71
WP_004542235.1	70.9
KIS58806.1	70.9
WP_006401418.1	70.8
YP_002153403.1	70.7
WP_006416504.1	70.7
YP_002153430.1	70.6
YP_002153439.1	70.6
KIS58651.1	70.6
KIS58744.1	70.6
KIS58555.1	70.5
WP_006416868.1	70.5
YP_002153431.1	70.4
YP_002153408.1	70.2
WP_004547042.1	70.1
YP_002153443.1	70.1
KIS58694.1	70.1
KIS58561.1	70.1
YP_002153445.1	70
KIS58486.1	70
YP_002153432.1	69.8
WP_006408293.1	69.8
YP_002153421.1	69.7
YP_002153423.1	69.7
YP_002153436.1	69.7
KIS58569.1	69.7
YP_002153414.1	69.6
WP_012212460.1	69.6
YP_002153433.1	69.5
WP_010093147.1	69.5
YP_002153437.1	69.4
KIS58776.1	69.2
WP_009961621.1	69.1
KIS58628.1	69.1
WP_006415126.1	69.1
WP_006477248.1	69
WP_006401438.1	68.9
YP_002153417.1	68.8
KIS58861.1	68.8
WP_011350494.1	68.8
WP_006754104.1	68.7
WP_006408083.1	68.7
KIS58620.1	68.6
KIS58777.1	68.6
WP_012467754.1	68.6
YP_002153434.1	68.5
WP_006485680.1	68.5
WP_006496281.1	68.5
YP_002153442.1	68.4
YP_002153405.1	68.2
KIS58825.1	68.2
YP_002153404.1	68.1
YP_002153406.1	68.1
WP_012212434.1	68.1
WP_006407264.1	68.1
WP_004534912.1	68
WP_006408074.1	67.9
WP_006412578.1	67.9
YP_002153420.1	67.8
KIS58591.1	67.8
KIS58689.1	67.8
YP_002153428.1	67.7
KIS58833.1	67.7
KIS58585.1	67.7
WP_012212430.1	67.7
KIS58509.1	67.6
WP_010093063.1	67.6
WP_009961610.1	67.4
WP_006401724.1	67.4
WP_012212435.1	67.4
WP_011289818.1	67.2
YP_002153424.1	67.1
KIS58836.1	67.1
WP_006415001.1	67.1
WP_012212466.1	67.1
YP_002153400.1	67
KIS58775.1	67
WP_014895502.1	67
WP_006401737.1	67
WP_009961671.1	66.9
KIS58802.1	66.9
WP_006401477.1	66.9
WP_009961608.1	66.7
KIS58708.1	66.7
WP_009961612.1	66.6
YP_002153422.1	66.5
WP_006408090.1	66.34
YP_002153399.1	66.2
YP_002153401.1	66.1
YP_002153413.1	66.1
KIS58562.1	66.1
WP_004538333.1	66
WP_006489874.1	66
WP_006026571.1	65.9
WP_009961623.1	65.9
KIS58668.1	65.9
KIS58514.1	65.9
WP_009961690.1	65.8
WP_004534809.1	65.7
KIS58632.1	65.7
WP_006751043.1	65.7
KIS58647.1	65.5
WP_006408094.1	65.5
KIS58784.1	65.3
KIS58829.1	65.1
WP_009961651.1	65
KIS58756.1	65
KIS58846.1	65
WP_012327590.1	65
WP_015601269.1	64.9
WP_009961674.1	64.9
WP_014895492.1	64.8
YP_002153427.1	64.7
KIS58617.1	64.5
KIS58666.1	64.5
WP_009961554.1	64.3
WP_009961627.1	64.2
YP_002153402.1	64.1
WP_009961558.1	63.9
KIS58522.1	63.9
WP_009961591.1	63.8
WP_009961669.1	63.8
KIS58860.1	63.8
WP_006762975.1	63.8
WP_006763022.1	63.7
YP_002153395.1	63.6
WP_009961694.1	63.5
KIS58553.1	63.5
WP_009961593.1	63.4
WP_009961638.1	63.3
WP_009961640.1	63
WP_009961653.1	63
WP_010093152.1	63
YP_002153398.1	62.9
WP_009961568.1	62.5
WP_009961552.1	62.4
WP_009961618.1	62.4
WP_006410127.1	62.4
WP_003278885.1	62.4
WP_004524506.1	62.2
KIS58644.1	62.1
WP_009961624.1	62
KIS58736.1	61.9
WP_009961556.1	61.8
KIS58621.1	61.7
WP_009961560.1	61.4
WP_009961628.1	61.2
YP_001989037.1	61
WP_009961667.1	60.8
WP_009961684.1	60.6
WP_009961587.1	60.4
WP_012734176.1	60.4
YP_002153397.1	60.2
WP_009961630.1	59.8
WP_009961571.1	59.5
WP_009961562.1	59
WP_009961688.1	59
WP_012212418.1	59
YP_002153425.1	58.9
WP_025988362.1	58.5
WP_009961549.1	58	Lower 95%
WP_009961642.1	58
WP_009961573.1	57.5
WP_015596446.1	57.1
YP_002153396.1	57
YP_002153426.1	56.8	Lower 97.5%
WP_016792352.1	56.4
WP_009961602.1	55.8
WP_008215846.1	55.1
WP_003121827.1	53.8
Sequences were obtained from four Burkholderia genomes (Burkholderia pseudomallei accession NZ_ABBN01001396, B. cenocepacia accession NC_011002, B. thailandensis accession AQQJ01000001 and B. multivorans accession JFHQ01000001; 50 sequences each) from the genome database at the National Center for Biotechnology Information (NCBI). Since our own distribution of %GC content was generated using 200 …
