# Supplementary material for: Horizontal gene transfer of acetyltransferases, invertases and chorismate mutases from different bacteria to diverse recipients
Source: BMC Evol Biol. 2016 Apr 12;16:74. doi: 10.1186/s12862-016-0651-y (PMC4828791; doi:10.1186/s12862-016-0651-y)
Supplement: Additional file 3: — Complete model selection test results for phylogenetic analysis of the remaining, initially poorly clustered FAM7 GNATs. (XLSX 35 kb) [file 12862_2016_651_MOESM3_ESM.xlsx]

## Sheet: Sheet1
Table S2. %GC content of nucleotide sequences encoding GNAT, INV, and CM domains from Hoplolaimina and closest bacterial relatives
accession/ID	organism	Group	Protein domain	%GC Content
KJ825712	Heterodera glycines	Hoplolaimina	GNAT	53.2
H_ave_c1132_g1_i1	Heterodera avenae	Hoplolaimina	GNAT	49.7
G_pal_comp26399_c0_seq1	Globodera pallida	Hoplolaimina	GNAT	52.4
G_ros_comp45485_c0_seq2	Globodera rostochiensis	Hoplolaimina	GNAT	53.3
R_ren_comp42055_c0_seq1	Rotylenchus reneformis	Hoplolaimina	GNAT	49
WP_030417594	Streptomyces sp. NRRL F-5065	Actinomycetales	GNAT	72.2
WP_018520949	MULTISPECIES: Streptomyces	Actinomycetales	GNAT	72.6
EHN74383.1	Streptomyces coelicoflavus ZG0656	Actinomycetales	GNAT	71.7
WP_037854654.1	Streptomyces sp. NRRL S-340	Actinomycetales	GNAT	71.9
EYT78820.1	Streptomyces sp. Tu 6176	Actinomycetales	GNAT	71.7
WP_030182083	Streptomyces violaceorubidus	Actinomycetales	GNAT	71.9
WP_029384595.1	Streptomyces leeuwenhoekii	Actinomycetales	GNAT	71.7
EST20293.1	Streptomyces roseochromogenes subsp. oscitans DS 12.976	Actinomycetales	GNAT	70.2
WP_030340242.1	Streptomyces sp. NRRL S-1022	Actinomycetales	GNAT	70.2
EKX61001.1	Streptomyces ipomoeae 91-03	Actinomycetales	GNAT	68.7
KJ825724	Heterodera glycines	Hoplolaimina	INV	46.6
H_ave_c4372_g1_i2	Heterodera avenae	Hoplolaimina	INV	53.8
H_ave_c14716_g1_i1	Heterodera avenae	Hoplolaimina	INV	50.4
G_ros_comp52539_c1_seq2	Globodera rostochiensis	Hoplolaimina	INV (GLAND13)	47.9
G_ros_comp51573_c0_seq1	Globodera rostochiensis	Hoplolaimina	INV	52.8
G_pal_J_comp3995_c1_seq1	Globodera pallida	Hoplolaimina	INV	53.1
G_pal_7_comp88216_c0_seq2	Globodera pallida	Hoplolaimina	INV	58.5
R_ren_c12967_g1_i1	Rotylenchus reneformis	Hoplolaimina	INV	55.5
N_abe_c37491_g1_i1	Nacobbus aberrans	Hoplolaimina	INV	54.1
Minc09960	Meloidogyne incognita	Hoplolaimina	INV	39.4
N_abe_c37425_g1_i1	Nacobbus aberrans	Hoplolaimina	INV	58.7
N_abe_c37656_g1_i2	Nacobbus aberrans	Hoplolaimina	INV	63.9
Minc02870	Meloidogyne incognita	Hoplolaimina	INV	39
WP_026173516.1	Martelella mediterranea	Rhizobiales	INV	61.9
WP_018326213.1	Rhizobium giardinii	Rhizobiales	INV	60.2
WP_027510673.1	Rhizobium sullae	Rhizobiales	INV	62.7
WP_028757241.1	Rhizobium sp. JGI 0001019-L19	Rhizobiales	INV	64.7
WP_028740287.1	Rhizobium mongolense	Rhizobiales	INV	60.8
WP_029531721.1	Rhizobium phaseoli	Rhizobiales	INV	63.9
WP_012489629.1	Rhizobium etli	Rhizobiales	INV	63.8
KJ825727	Heterodera glycines	Hoplolaimina	CM (GLAND16)	50.1
AAO19577.2	Heterodera glycines	Hoplolaimina	CM	46.3
ABA06538.1	Heterodera schachtii	Hoplolaimina	CM	47.5
g2131.t1_S_28_200000	Globodera rostochiensis	Hoplolaimina	CM (GLAND16)	42.2
ABR19887.1	Globodera rostochiensis	Hoplolaimina	CM	51.5
G_pal_7_comp26511_c0_seq2	Globodera pallida	Hoplolaimina	CM (GLAND16)	43.4
AEA07500.1	Globodera pallida	Hoplolaimina	CM	50.2
AEA07501.1	Globodera tabacum	Hoplolaimina	CM	51.7
AIE45298.1	Globodera ellingtonae	Hoplolaimina	CM	50.4
R_ren_comp46249_c2_seq2	Rotylenchus reneformis	Hoplolaimina	CM (GLAND16)	49.7
R_ren_comp43183_c0_seq3	Rotylenchus reneformis	Hoplolaimina	CM	52.9
N_abe_c34149_g1_i1	Nacobbus aberrans	Hoplolaimina	CM	58.4
AAR37372.1	Meloidogyne incognita	Hoplolaimina	CM	28.4
ABB86550.1	Meloidogyne arenaria	Hoplolaimina	CM	28.9
ABB02655.1	Meloidogyne arenaria	Hoplolaimina	CM	33.9
AAD42163.1	Meloidogyne javanica	Hoplolaimina	CM	29.1
WP_024429649.1	Burkholderia pseudomallei	Burkholderia	CM	72.6
WP_007733478.1	Burkholderia sp. BT03	Burkholderia	CM	67.2
WP_007578153.1	Burkholderia terrae	Burkholderia	CM	67
WP_034187391.1	Burkholderia cenocepacia	Burkholderia	CM	69.2
WP_038799520.1	Burkholderia mallei	Burkholderia	CM	71.8
WP_035505322.1	Burkholderia sp. MP-1	Burkholderia	CM	67.5
WP_035926210.1	Burkholderia glathei	Burkholderia	CM	70.5
WP_034471354.1	Burkholderia zhejiangensis	Burkholderia	CM	67.5
WP_008350918.1	Burkholderia sp.	Burkholderia	CM	68
