# Supplementary material for: Horizontal gene transfer of acetyltransferases, invertases and chorismate mutases from different bacteria to diverse recipients
Source: BMC Evol Biol. 2016 Apr 12;16:74. doi: 10.1186/s12862-016-0651-y (PMC4828791; doi:10.1186/s12862-016-0651-y)
Supplement: Additional file 4: — Complete model selection test results for phylogenetic analysis of the INVs. (XLSX 84 kb) [file 12862_2016_651_MOESM4_ESM.xlsx]

## Sheet: Sheet 1
Table S3. Codon adaptiation index analyses of Hoplolaimina GNAT, INV, and CM domains compared to codon usage tables of both Hoplolaimina and donor bacteria.
accession/ID	organism	codon usage table	result	CAI/E-CAI	CAI	E-CAI – standard	E-CAI - eubacterial
GNAT domains
KJ825712	Heterodera glycines	Heterodera glycines [gbinv]	different	0.982827	0.744	0.757	n/a
H_ave_c1132_g1_i1	Heterodera avenae	Heterodera glycines [gbinv]	similar	1.02842	0.76	0.739	n/a
G_pal_comp26399_c0_seq1	Globodera pallida	Heterodera glycines [gbinv]	somewhat similar	1.0116	0.785	0.776	n/a
G_ros_comp45485_c0_seq2	Globodera rostochiensis	Heterodera glycines [gbinv]	somewhat similar	1.01269	0.798	0.788	n/a
R_ren_comp42055_c0_seq1	Rotylenchus reneformis	Heterodera glycines [gbinv]	somewhat similar	0.997386	0.763	0.765	n/a
KJ825712	Heterodera glycines	Streptomyces coelicolor A3(2) [gbbct]	different	0.794721	0.271	0.346	0.336
H_ave_c1132_g1_i1	Heterodera avenae	Streptomyces coelicolor A3(2) [gbbct]	different	0.818692	0.219	0.267	0.268
G_pal_comp26399_c0_seq1	Globodera pallida	Streptomyces coelicolor A3(2) [gbbct]	different	0.829337	0.294	0.36	0.349
G_ros_comp45485_c0_seq2	Globodera rostochiensis	Streptomyces coelicolor A3(2) [gbbct]	different	0.815484	0.316	0.387	0.388
R_ren_comp42055_c0_seq1	Rotylenchus reneformis	Streptomyces coelicolor A3(2) [gbbct]	different	0.842884	0.228	0.273	0.268
KJ825712	Heterodera glycines	Streptomyces avermitilis MA-4680 [gbbct]	different	0.811856	0.315	0.387	0.389
H_ave_c1132_g1_i1	Heterodera avenae	Streptomyces avermitilis MA-4680 [gbbct]	different	0.840391	0.258	0.305	0.309
G_pal_comp26399_c0_seq1	Globodera pallida	Streptomyces avermitilis MA-4680 [gbbct]	different	0.845	0.338	0.403	0.397
G_ros_comp45485_c0_seq2	Globodera rostochiensis	Streptomyces avermitilis MA-4680 [gbbct]	different	0.834101	0.362	0.433	0.435
R_ren_comp42055_c0_seq1	Rotylenchus reneformis	Streptomyces avermitilis MA-4680 [gbbct]	different	0.853081	0.27	0.314	0.319
KJ825712	Heterodera glycines	Streptomyces ambofaciens ATCC 23877 [gbbct]	different	0.808989	0.288	0.356	0.356
H_ave_c1132_g1_i1	Heterodera avenae	Streptomyces ambofaciens ATCC 23877 [gbbct]	different	0.833333	0.24	0.288	0.288
G_pal_comp26399_c0_seq1	Globodera pallida	Streptomyces ambofaciens ATCC 23877 [gbbct]	different	0.834875	0.316	0.376	0.381
G_ros_comp45485_c0_seq2	Globodera rostochiensis	Streptomyces ambofaciens ATCC 23877 [gbbct]	different	0.825397	0.338	0.412	0.407
R_ren_comp42055_c0_seq1	Rotylenchus reneformis	Streptomyces ambofaciens ATCC 23877 [gbbct]	different	0.852792	0.252	0.292	0.299
INV domains
KJ825724	Heterodera glycines	Heterodera glycines [gbinv]	similar	1.05249	0.802	0.762	n/a
H_ave_c4372_g1_i2	Heterodera avenae	Heterodera glycines [gbinv]	somewhat similar	1.01319	0.768	0.758	n/a
G_ros_comp52539_c1_seq2	Globodera rostochiensis	Heterodera glycines [gbinv]	similar	1.03243	0.796	0.771	n/a
H_ave_c14716_g1_i1	Heterodera avenae	Heterodera glycines [gbinv]	similar	1.05648	0.823	0.779	n/a
G_ros_comp51573_c0_seq1	Globodera rostochiensis	Heterodera glycines [gbinv]	similar	1.01403	0.795	0.784	n/a
G_pal_J_comp3995_c1_seq1	Globodera pallida	Heterodera glycines [gbinv]	somewhat similar	1	0.783	0.783	n/a
G_pal_7_comp88216_c0_seq2	Globodera pallida	Heterodera glycines [gbinv]	similar	1.02591	0.792	0.772	n/a
R_ren_c12967_g1_i1	Rotylenchus reneformis	Heterodera glycines [gbinv]	similar	1.01625	0.813	0.8	n/a
N_abe_c37491_g1_i1	Nacobbus aberrans	Heterodera glycines [gbinv]	similar	1.04624	0.792	0.757	n/a
N_abe_c37425_g1_i1	Nacobbus aberrans	Heterodera glycines [gbinv]	different	0.984185	0.809	0.822	n/a
N_abe_c37656_g1_i2	Nacobbus aberrans	Heterodera glycines [gbinv]	similar	1.02854	0.829	0.806	n/a
KJ825724	Heterodera glycines	Rhizobium leguminosarum bv. viciae 3841 [gbbct]	different	0.956034	0.511	0.532	0.537
H_ave_c4372_g1_i2	Heterodera avenae	Rhizobium leguminosarum bv. viciae 3841 [gbbct]	different	0.910245	0.502	0.547	0.556
G_ros_comp52539_c1_seq2	Globodera rostochiensis	Rhizobium leguminosarum bv. viciae 3841 [gbbct]	different	0.933824	0.508	0.539	0.549
H_ave_c14716_g1_i1	Heterodera avenae	Rhizobium leguminosarum bv. viciae 3841 [gbbct]	different	0.940647	0.523	0.55	0.562
G_ros_comp51573_c0_seq1	Globodera rostochiensis	Rhizobium leguminosarum bv. viciae 3841 [gbbct]	different	0.939779	0.554	0.594	0.585
G_pal_J_comp3995_c1_seq1	Globodera pallida	Rhizobium leguminosarum bv. viciae 3841 [gbbct]	different	0.929721	0.549	0.589	0.592
G_pal_7_comp88216_c0_seq2	Globodera pallida	Rhizobium leguminosarum bv. viciae 3841 [gbbct]	different	0.938292	0.555	0.592	0.591
R_ren_c12967_g1_i1	Rotylenchus reneformis	Rhizobium leguminosarum bv. viciae 3841 [gbbct]	different	0.929012	0.602	0.647	0.649
N_abe_c37491_g1_i1	Nacobbus aberrans	Rhizobium leguminosarum bv. viciae 3841 [gbbct]	different	0.929499	0.501	0.537	0.541
N_abe_c37425_g1_i1	Nacobbus aberrans	Rhizobium leguminosarum bv. viciae 3841 [gbbct]	different	0.914488	0.647	0.708	0.707
N_abe_c37656_g1_i2	Nacobbus aberrans	Rhizobium leguminosarum bv. viciae 3841 [gbbct]	different	0.924177	0.646	0.702	0.696
KJ825724	Heterodera glycines	Rhizobium etli CFN 42 [gbbct]	different	0.95619	0.502	0.525	0.525
H_ave_c4372_g1_i2	Heterodera avenae	Rhizobium etli CFN 42 [gbbct]	different	0.903404	0.491	0.548	0.539
G_ros_comp52539_c1_seq2	Globodera rostochiensis	Rhizobium etli CFN 42 [gbbct]	different	0.926375	0.497	0.536	0.537
H_ave_c14716_g1_i1	Heterodera avenae	Rhizobium etli CFN 42 [gbbct]	different	0.934307	0.512	0.544	0.552
G_ros_comp51573_c0_seq1	Globodera rostochiensis	Rhizobium etli CFN 42 [gbbct]	different	0.93482	0.545	0.578	0.588
G_pal_J_comp3995_c1_seq1	Globodera pallida	Rhizobium etli CFN 42 [gbbct]	different	0.931838	0.54	0.579	0.58
G_pal_7_comp88216_c0_seq2	Globodera pallida	Rhizobium etli CFN 42 [gbbct]	different	0.943625	0.544	0.577	0.576
R_ren_c12967_g1_i1	Rotylenchus reneformis	Rhizobium etli CFN 42 [gbbct]	different	0.924883	0.591	0.643	0.635
N_abe_c37491_g1_i1	Nacobbus aberrans	Rhizobium etli CFN 42 [gbbct]	different	0.923801	0.491	0.532	0.531
N_abe_c37425_g1_i1	Nacobbus aberrans	Rhizobium etli CFN 42 [gbbct]	different	0.914573	0.637	0.695	0.698
N_abe_c37656_g1_i2	Nacobbus aberrans	Rhizobium etli CFN 42 [gbbct]	different	0.924638	0.638	0.694	0.686
KJ825724	Heterodera glycines	Sinorhizobium meliloti [gbbct]	different	0.940239	0.472	0.501	0.503
H_ave_c4372_g1_i2	Heterodera avenae	Sinorhizobium meliloti [gbbct]	different	0.896165	0.479	0.532	0.537
G_ros_comp52539_c1_seq2	Globodera rostochiensis	Sinorhizobium meliloti [gbbct]	different	0.913295	0.474	0.522	0.516
H_ave_c14716_g1_i1	Heterodera avenae	Sinorhizobium meliloti [gbbct]	different	0.92365	0.496	0.534	0.54
G_ros_comp51573_c0_seq1	Globodera rostochiensis	Sinorhizobium meliloti [gbbct]	different	0.916017	0.529	0.573	0.582
G_pal_J_comp3995_c1_seq1	Globodera pallida	Sinorhizobium meliloti [gbbct]	different	0.912097	0.524	0.576	0.573
G_pal_7_comp88216_c0_seq2	Globodera pallida	Sinorhizobium meliloti [gbbct]	different	0.927959	0.541	0.583	0.583
R_ren_c12967_g1_i1	Rotylenchus reneformis	Sinorhizobium meliloti [gbbct]	different	0.917647	0.585	0.635	0.64
N_abe_c37491_g1_i1	Nacobbus aberrans	Sinorhizobium meliloti [gbbct]	different	0.910834	0.475	0.525	0.518
N_abe_c37425_g1_i1	Nacobbus aberrans	Sinorhizobium meliloti [gbbct]	different	0.909732	0.645	0.713	0.705
N_abe_c37656_g1_i2	Nacobbus aberrans	Sinorhizobium meliloti [gbbct]	different	0.911536	0.644	0.704	0.709
CM domains
KJ825727	Heterodera glycines	Heterodera glycines [gbinv]	similar	1.05693	0.854	0.808	n/a
AAO19577.2	Heterodera glycines	Heterodera glycines [gbinv]	similar	1.03413	0.818	0.791	n/a
ABA06538.1	Heterodera schachtii	Heterodera glycines [gbinv]	similar	1.04709	0.845	0.807	n/a
g2131.t1_S_28_200000	Globodera rostochiensis	Heterodera glycines [gbinv]	similar	1.04497	0.79	0.756	n/a
ABR19887.1	Globodera rostochiensis	Heterodera glycines [gbinv]	somewhat similar	1.00739	0.818	0.812	n/a
G_pal_7_comp26511_c0_seq2	Globodera pallida	Heterodera glycines [gbinv]	similar	1.01979	0.773	0.758	n/a
AEA07500.1	Globodera pallida	Heterodera glycines [gbinv]	similar	1.04703	0.846	0.808	n/a
AEA07501.1	Globodera tabacum	Heterodera glycines [gbinv]	similar	1.01843	0.829	0.814	n/a
AIE45298.1	Globodera ellingtonae	Heterodera glycines [gbinv]	similar	1.03736	0.833	0.803	n/a
R_ren_comp46249_c2_seq2	Rotylenchus reneformis	Heterodera glycines [gbinv]	different	0.975	0.78	0.8	n/a
R_ren_comp43183_c0_seq3	Rotylenchus reneformis	Heterodera glycines [gbinv]	similar	1.02038	0.851	0.834	n/a
N_abe_c34149_g1_i1	Nacobbus aberrans	Heterodera glycines [gbinv]	somewhat similar	0.996328	0.814	0.817	n/a
KJ825727	Heterodera glycines	Burkholderia pseudomallei 668 [gbbct]	different	0.91841	0.439	0.476	0.48
AAO19577.2	Heterodera glycines	Burkholderia pseudomallei 668 [gbbct]	different	0.954064	0.405	0.428	0.421
ABA06538.1	Heterodera schachtii	Burkholderia pseudomallei 668 [gbbct]	different	0.932584	0.415	0.446	0.444
g2131.t1_S_28_200000	Globodera rostochiensis	Burkholderia pseudomallei 668 [gbbct]	different	0.948485	0.313	0.328	0.332
ABR19887.1	Globodera rostochiensis	Burkholderia pseudomallei 668 [gbbct]	different	0.856338	0.456	0.541	0.524
G_pal_7_comp26511_c0_seq2	Globodera pallida	Burkholderia pseudomallei 668 [gbbct]	different	0.931034	0.297	0.318	0.32
AEA07500.1	Globodera pallida	Burkholderia pseudomallei 668 [gbbct]	different	0.878968	0.443	0.507	0.501
AEA07501.1	Globodera tabacum	Burkholderia pseudomallei 668 [gbbct]	different	0.86685	0.472	0.542	0.547
AIE45298.1	Globodera ellingtonae	Burkholderia pseudomallei 668 [gbbct]	different	0.911266	0.457	0.502	0.501
R_ren_comp46249_c2_seq2	Rotylenchus reneformis	Burkholderia pseudomallei 668 [gbbct]	different	0.838337	0.363	0.431	0.435
R_ren_comp43183_c0_seq3	Rotylenchus reneformis	Burkholderia pseudomallei 668 [gbbct]	different	0.861261	0.478	0.552	0.558
N_abe_c34149_g1_i1	Nacobbus aberrans	Burkholderia pseudomallei 668 [gbbct]	different	0.83899	0.482	0.572	0.577
KJ825727	Heterodera glycines	Burkholderia cenocepacia HI2424 [gbbct]	different	0.923703	0.454	0.495	0.488
AAO19577.2	Heterodera glycines	Burkholderia cenocepacia HI2424 [gbbct]	different	0.949309	0.412	0.435	0.433
ABA06538.1	Heterodera schachtii	Burkholderia cenocepacia HI2424 [gbbct]	different	0.932745	0.423	0.455	0.452
g2131.t1_S_28_200000	Globodera rostochiensis	Burkholderia cenocepacia HI2424 [gbbct]	different	0.945022	0.318	0.338	0.335
ABR19887.1	Globodera rostochiensis	Burkholderia cenocepacia HI2424 [gbbct]	different	0.861909	0.465	0.541	0.538
G_pal_7_comp26511_c0_seq2	Globodera pallida	Burkholderia cenocepacia HI2424 [gbbct]	different	0.923313	0.301	0.33	0.322
AEA07500.1	Globodera pallida	Burkholderia cenocepacia HI2424 [gbbct]	different	0.899901	0.454	0.503	0.506
AEA07501.1	Globodera tabacum	Burkholderia cenocepacia HI2424 [gbbct]	different	0.884404	0.482	0.548	0.542
AIE45298.1	Globodera ellingtonae	Burkholderia cenocepacia HI2424 [gbbct]	different	0.914622	0.466	0.51	0.509
R_ren_comp46249_c2_seq2	Rotylenchus reneformis	Burkholderia cenocepacia HI2424 [gbbct]	different	0.863326	0.379	0.443	0.435
R_ren_comp43183_c0_seq3	Rotylenchus reneformis	Burkholderia cenocepacia HI2424 [gbbct]	different	0.895442	0.501	0.559	0.56
N_abe_c34149_g1_i1	Nacobbus aberrans	Burkholderia cenocepacia HI2424 [gbbct]	different	0.854686	0.497	0.582	0.581
KJ825727	Heterodera glycines	Burkholderia thailandensis E264 [gbbct]	different	0.922432	0.44	0.471	0.483
AAO19577.2	Heterodera glycines	Burkholderia thailandensis E264 [gbbct]	different	0.937355	0.404	0.426	0.436
ABA06538.1	Heterodera schachtii	Burkholderia thailandensis E264 [gbbct]	different	0.931229	0.413	0.444	0.443
g2131.t1_S_28_200000	Globodera rostochiensis	Burkholderia thailandensis E264 [gbbct]	different	0.952959	0.314	0.327	0.332
ABR19887.1	Globodera rostochiensis	Burkholderia thailandensis E264 [gbbct]	different	0.858216	0.457	0.536	0.529
G_pal_7_comp26511_c0_seq2	Globodera pallida	Burkholderia thailandensis E264 [gbbct]	different	0.932917	0.299	0.319	0.322
AEA07500.1	Globodera pallida	Burkholderia thailandensis E264 [gbbct]	different	0.887113	0.444	0.501	0.5
AEA07501.1	Globodera tabacum	Burkholderia thailandensis E264 [gbbct]	different	0.874307	0.473	0.54	0.542
AIE45298.1	Globodera ellingtonae	Burkholderia thailandensis E264 [gbbct]	different	0.916	0.458	0.5	0.5
R_ren_comp46249_c2_seq2	Rotylenchus reneformis	Burkholderia thailandensis E264 [gbbct]	different	0.844907	0.365	0.432	0.432
R_ren_comp43183_c0_seq3	Rotylenchus reneformis	Burkholderia thailandensis E264 [gbbct]	different	0.860486	0.478	0.557	0.554
N_abe_c34149_g1_i1	Nacobbus aberrans	Burkholderia thailandensis E264 [gbbct]	different	0.838821	0.484	0.579	0.575
The listed codon usage tables are available at http://www.kazusa.or.jp/codon/. Codon Adaptation Index (CAI) was calcuated using the CAIcal server (Puigbo et al. 2008). CAI ranges from 0-1 with 0 corresponding to no similarity in codon usage to the respective table and 1 corresponding to identical codon usage. Expected CAI (E-CAI) was calculated using the E-CAI server (Puigbo et al. 2008). E-CAI c…
