# Supplementary material for: Horizontal gene transfer of acetyltransferases, invertases and chorismate mutases from different bacteria to diverse recipients
Source: BMC Evol Biol. 2016 Apr 12;16:74. doi: 10.1186/s12862-016-0651-y (PMC4828791; doi:10.1186/s12862-016-0651-y)
Supplement: Additional file 6: — Supplementary figures and legends. (XLS 518 kb) [file 12862_2016_651_MOESM6_ESM.xls]

## Sheet: Info
Model	#Param	BIC	AICc	lnL	Invariant	Gamma	Freq A	Freq R	Freq N	Freq D	Freq C	Freq Q	Freq E	Freq G	Freq H	Freq I	Freq L	Freq K	Freq M	Freq F	Freq P	Freq S	Freq T	Freq W	Freq Y	Freq V
WAG+G	188	43002.5	41570.9	-20595.1	n/a	4.13653	0.0866279	0.043972	0.0390894	0.0570451	0.0193078	0.0367281	0.0580589	0.0832518	0.0244313	0.048466	0.086209	0.0620286	0.0195027	0.0384319	0.0457631	0.0695179	0.0610127	0.0143859	0.0352742	0.0708956
WAG+G+I	189	43012.1	41572.9	-20595.1	0	4.13653	0.0866279	0.043972	0.0390894	0.0570451	0.0193078	0.0367281	0.0580589	0.0832518	0.0244313	0.048466	0.086209	0.0620286	0.0195027	0.0384319	0.0457631	0.0695179	0.0610127	0.0143859	0.0352742	0.0708956
WAG+G+F	207	43165.8	41590	-20585.2	n/a	4.01117	0.0873186	0.0791854	0.0214718	0.0576485	0.0147049	0.0370876	0.0751513	0.0817229	0.0225779	0.0458065	0.105667	0.0448305	0.0228382	0.0419025	0.0419025	0.0467174	0.0510768	0.0145748	0.0387143	0.0691001
WAG+G+I+F	208	43175.5	41592	-20585.2	0	4.01117	0.0873186	0.0791854	0.0214718	0.0576485	0.0147049	0.0370876	0.0751513	0.0817229	0.0225779	0.0458065	0.105667	0.0448305	0.0228382	0.0419025	0.0419025	0.0467174	0.0510768	0.0145748	0.0387143	0.0691001
LG+G	188	43247	41815.4	-20717.3	n/a	3.43613	0.079066	0.055941	0.041977	0.053052	0.012937	0.040767	0.071586	0.057337	0.022355	0.062157	0.099081	0.0646	0.022951	0.042302	0.04404	0.061197	0.053287	0.012066	0.034155	0.069147
LG+G+I	189	43256.7	41817.4	-20717.3	0	3.43613	0.079066	0.055941	0.041977	0.053052	0.012937	0.040767	0.071586	0.057337	0.022355	0.062157	0.099081	0.0646	0.022951	0.042302	0.04404	0.061197	0.053287	0.012066	0.034155	0.069147
JTT+G	188	43370.9	41939.2	-20779.3	n/a	3.96214	0.0769	0.0511	0.0425	0.0513	0.0203	0.0411	0.0618	0.0747	0.023	0.0526	0.0911	0.0595	0.0234	0.0405	0.0505	0.0682	0.0585	0.0143	0.0323	0.0664
JTT+G+I	189	43380.5	41941.3	-20779.3	0	3.96214	0.0769	0.0511	0.0425	0.0513	0.0203	0.0411	0.0618	0.0747	0.023	0.0526	0.0911	0.0595	0.0234	0.0405	0.0505	0.0682	0.0585	0.0143	0.0323	0.0664
WAG	187	43404.8	41980.7	-20801	n/a	n/a	0.0866279	0.043972	0.0390894	0.0570451	0.0193078	0.0367281	0.0580589	0.0832518	0.0244313	0.048466	0.086209	0.0620286	0.0195027	0.0384319	0.0457631	0.0695179	0.0610127	0.0143859	0.0352742	0.0708956
WAG+I	188	43414.4	41982.8	-20801	0	n/a	0.0866279	0.043972	0.0390894	0.0570451	0.0193078	0.0367281	0.0580589	0.0832518	0.0244313	0.048466	0.086209	0.0620286	0.0195027	0.0384319	0.0457631	0.0695179	0.0610127	0.0143859	0.0352742	0.0708956
LG+G+F	207	43472.3	41896.5	-20738.4	n/a	3.57137	0.0873186	0.0791854	0.0214718	0.0576485	0.0147049	0.0370876	0.0751513	0.0817229	0.0225779	0.0458065	0.105667	0.0448305	0.0228382	0.0419025	0.0419025	0.0467174	0.0510768	0.0145748	0.0387143	0.0691001
LG+G+I+F	208	43482	41898.6	-20738.4	0	3.57137	0.0873186	0.0791854	0.0214718	0.0576485	0.0147049	0.0370876	0.0751513	0.0817229	0.0225779	0.0458065	0.105667	0.0448305	0.0228382	0.0419025	0.0419025	0.0467174	0.0510768	0.0145748	0.0387143	0.0691001
rtREV+G	188	43500.8	42069.2	-20844.2	n/a	3.5233	0.0646	0.0453	0.0376	0.0422	0.0114	0.0606	0.0607	0.0639	0.0273	0.0679	0.1018	0.0751	0.015	0.0287	0.0681	0.0488	0.0622	0.0251	0.0318	0.0619
rtREV+G+I	189	43510.4	42071.2	-20844.2	0	3.5233	0.0646	0.0453	0.0376	0.0422	0.0114	0.0606	0.0607	0.0639	0.0273	0.0679	0.1018	0.0751	0.015	0.0287	0.0681	0.0488	0.0622	0.0251	0.0318	0.0619
rtREV+G+F	207	43535.1	41959.3	-20769.8	n/a	3.52621	0.0873186	0.0791854	0.0214718	0.0576485	0.0147049	0.0370876	0.0751513	0.0817229	0.0225779	0.0458065	0.105667	0.0448305	0.0228382	0.0419025	0.0419025	0.0467174	0.0510768	0.0145748	0.0387143	0.0691001
rtREV+G+I+F	208	43544.8	41961.4	-20769.8	0	3.52621	0.0873186	0.0791854	0.0214718	0.0576485	0.0147049	0.0370876	0.0751513	0.0817229	0.0225779	0.0458065	0.105667	0.0448305	0.0228382	0.0419025	0.0419025	0.0467174	0.0510768	0.0145748	0.0387143	0.0691001
WAG+F	206	43568.3	42000.1	-20791.2	n/a	n/a	0.0873186	0.0791854	0.0214718	0.0576485	0.0147049	0.0370876	0.0751513	0.0817229	0.0225779	0.0458065	0.105667	0.0448305	0.0228382	0.0419025	0.0419025	0.0467174	0.0510768	0.0145748	0.0387143	0.0691001
JTT+G+F	207	43571.7	41995.8	-20788.1	n/a	3.88868	0.0873186	0.0791854	0.0214718	0.0576485	0.0147049	0.0370876	0.0751513	0.0817229	0.0225779	0.0458065	0.105667	0.0448305	0.0228382	0.0419025	0.0419025	0.0467174	0.0510768	0.0145748	0.0387143	0.0691001
WAG+I+F	207	43578	42002.2	-20791.2	0	n/a	0.0873186	0.0791854	0.0214718	0.0576485	0.0147049	0.0370876	0.0751513	0.0817229	0.0225779	0.0458065	0.105667	0.0448305	0.0228382	0.0419025	0.0419025	0.0467174	0.0510768	0.0145748	0.0387143	0.0691001
JTT+G+I+F	208	43581.3	41997.9	-20788.1	0	3.88868	0.0873186	0.0791854	0.0214718	0.0576485	0.0147049	0.0370876	0.0751513	0.0817229	0.0225779	0.0458065	0.105667	0.0448305	0.0228382	0.0419025	0.0419025	0.0467174	0.0510768	0.0145748	0.0387143	0.0691001
Dayhoff+G	188	43671.1	42239.4	-20929.4	n/a	4.12521	0.0871	0.0409	0.0404	0.0469	0.0335	0.0383	0.0495	0.0886	0.0336	0.0369	0.0854	0.0805	0.0148	0.0398	0.0507	0.0696	0.0585	0.0105	0.0299	0.0647
Dayhoff+G+I	189	43680.7	42241.5	-20929.4	0	4.12521	0.0871	0.0409	0.0404	0.0469	0.0335	0.0383	0.0495	0.0886	0.0336	0.0369	0.0854	0.0805	0.0148	0.0398	0.0507	0.0696	0.0585	0.0105	0.0299	0.0647
Dayhoff+G+F	207	43684	42108.1	-20844.2	n/a	4.03274	0.0873186	0.0791854	0.0214718	0.0576485	0.0147049	0.0370876	0.0751513	0.0817229	0.0225779	0.0458065	0.105667	0.0448305	0.0228382	0.0419025	0.0419025	0.0467174	0.0510768	0.0145748	0.0387143	0.0691001
Dayhoff+G+I+F	208	43693.6	42110.2	-20844.2	0	4.03274	0.0873186	0.0791854	0.0214718	0.0576485	0.0147049	0.0370876	0.0751513	0.0817229	0.0225779	0.0458065	0.105667	0.0448305	0.0228382	0.0419025	0.0419025	0.0467174	0.0510768	0.0145748	0.0387143	0.0691001
LG	187	43733.5	42309.4	-20965.4	n/a	n/a	0.079066	0.055941	0.041977	0.053052	0.012937	0.040767	0.071586	0.057337	0.022355	0.062157	0.099081	0.0646	0.022951	0.042302	0.04404	0.061197	0.053287	0.012066	0.034155	0.069147
LG+I	188	43743.2	42311.6	-20965.5	0	n/a	0.079066	0.055941	0.041977	0.053052	0.012937	0.040767	0.071586	0.057337	0.022355	0.062157	0.099081	0.0646	0.022951	0.042302	0.04404	0.061197	0.053287	0.012066	0.034155	0.069147
JTT	187	43791.6	42367.5	-20994.4	n/a	n/a	0.0769	0.0511	0.0425	0.0513	0.0203	0.0411	0.0618	0.0747	0.023	0.0526	0.0911	0.0595	0.0234	0.0405	0.0505	0.0682	0.0585	0.0143	0.0323	0.0664
JTT+I	188	43828.5	42396.8	-21008.1	0	n/a	0.0769	0.0511	0.0425	0.0513	0.0203	0.0411	0.0618	0.0747	0.023	0.0526	0.0911	0.0595	0.0234	0.0405	0.0505	0.0682	0.0585	0.0143	0.0323	0.0664
LG+F	206	43920.9	42352.7	-20967.5	n/a	n/a	0.0873186	0.0791854	0.0214718	0.0576485	0.0147049	0.0370876	0.0751513	0.0817229	0.0225779	0.0458065	0.105667	0.0448305	0.0228382	0.0419025	0.0419025	0.0467174	0.0510768	0.0145748	0.0387143	0.0691001
LG+I+F	207	43930.5	42354.7	-20967.5	0	n/a	0.0873186	0.0791854	0.0214718	0.0576485	0.0147049	0.0370876	0.0751513	0.0817229	0.0225779	0.0458065	0.105667	0.0448305	0.0228382	0.0419025	0.0419025	0.0467174	0.0510768	0.0145748	0.0387143	0.0691001
JTT+F	206	43988.4	42420.2	-21001.3	n/a	n/a	0.0873186	0.0791854	0.0214718	0.0576485	0.0147049	0.0370876	0.0751513	0.0817229	0.0225779	0.0458065	0.105667	0.0448305	0.0228382	0.0419025	0.0419025	0.0467174	0.0510768	0.0145748	0.0387143	0.0691001
rtREV	187	43998.5	42574.4	-21097.9	n/a	n/a	0.0646	0.0453	0.0376	0.0422	0.0114	0.0606	0.0607	0.0639	0.0273	0.0679	0.1018	0.0751	0.015	0.0287	0.0681	0.0488	0.0622	0.0251	0.0318	0.0619
JTT+I+F	207	43999.8	42424	-21002.2	0	n/a	0.0873186	0.0791854	0.0214718	0.0576485	0.0147049	0.0370876	0.0751513	0.0817229	0.0225779	0.0458065	0.105667	0.0448305	0.0228382	0.0419025	0.0419025	0.0467174	0.0510768	0.0145748	0.0387143	0.0691001
rtREV+I	188	44008.1	42576.5	-21097.9	0	n/a	0.0646	0.0453	0.0376	0.0422	0.0114	0.0606	0.0607	0.0639	0.0273	0.0679	0.1018	0.0751	0.015	0.0287	0.0681	0.0488	0.0622	0.0251	0.0318	0.0619
rtREV+F	206	44037.1	42468.9	-21025.6	n/a	n/a	0.0873186	0.0791854	0.0214718	0.0576485	0.0147049	0.0370876	0.0751513	0.0817229	0.0225779	0.0458065	0.105667	0.0448305	0.0228382	0.0419025	0.0419025	0.0467174	0.0510768	0.0145748	0.0387143	0.0691001
rtREV+I+F	207	44062.2	42486.4	-21033.3	0	n/a	0.0873186	0.0791854	0.0214718	0.0576485	0.0147049	0.0370876	0.0751513	0.0817229	0.0225779	0.0458065	0.105667	0.0448305	0.0228382	0.0419025	0.0419025	0.0467174	0.0510768	0.0145748	0.0387143	0.0691001
Dayhoff+F	206	44110.2	42541.9	-21062.2	n/a	n/a	0.0873186	0.0791854	0.0214718	0.0576485	0.0147049	0.0370876	0.0751513	0.0817229	0.0225779	0.0458065	0.105667	0.0448305	0.0228382	0.0419025	0.0419025	0.0467174	0.0510768	0.0145748	0.0387143	0.0691001
Dayhoff+I	188	44117.5	42685.8	-21152.6	0	n/a	0.0871	0.0409	0.0404	0.0469	0.0335	0.0383	0.0495	0.0886	0.0336	0.0369	0.0854	0.0805	0.0148	0.0398	0.0507	0.0696	0.0585	0.0105	0.0299	0.0647
Dayhoff+I+F	207	44119.8	42544	-21062.2	0	n/a	0.0873186	0.0791854	0.0214718	0.0576485	0.0147049	0.0370876	0.0751513	0.0817229	0.0225779	0.0458065	0.105667	0.0448305	0.0228382	0.0419025	0.0419025	0.0467174	0.0510768	0.0145748	0.0387143	0.0691001
Dayhoff	187	44173.1	42749	-21185.2	n/a	n/a	0.0871	0.0409	0.0404	0.0469	0.0335	0.0383	0.0495	0.0886	0.0336	0.0369	0.0854	0.0805	0.0148	0.0398	0.0507	0.0696	0.0585	0.0105	0.0299	0.0647
mtREV24+G+F	207	44221.9	42646.1	-21113.2	n/a	3.20898	0.0873186	0.0791854	0.0214718	0.0576485	0.0147049	0.0370876	0.0751513	0.0817229	0.0225779	0.0458065	0.105667	0.0448305	0.0228382	0.0419025	0.0419025	0.0467174	0.0510768	0.0145748	0.0387143	0.0691001
mtREV24+G+I+F	208	44231.6	42648.2	-21113.2	0	3.20898	0.0873186	0.0791854	0.0214718	0.0576485	0.0147049	0.0370876	0.0751513	0.0817229	0.0225779	0.0458065	0.105667	0.0448305	0.0228382	0.0419025	0.0419025	0.0467174	0.0510768	0.0145748	0.0387143	0.0691001
cpREV+G	188	44790.1	43358.5	-21488.9	n/a	2.15606	0.0756	0.0621	0.041	0.0371	0.0091	0.0382	0.0495	0.0838	0.0246	0.0806	0.1011	0.0504	0.022	0.0506	0.0431	0.0622	0.0543	0.0181	0.0307	0.066
cpREV+G+I	189	44799.8	43360.5	-21488.9	0	2.15606	0.0756	0.0621	0.041	0.0371	0.0091	0.0382	0.0495	0.0838	0.0246	0.0806	0.1011	0.0504	0.022	0.0506	0.0431	0.0622	0.0543	0.0181	0.0307	0.066
mtREV24+I+F	207	44847.3	43271.5	-21425.9	0	n/a	0.0873186	0.0791854	0.0214718	0.0576485	0.0147049	0.0370876	0.0751513	0.0817229	0.0225779	0.0458065	0.105667	0.0448305	0.0228382	0.0419025	0.0419025	0.0467174	0.0510768	0.0145748	0.0387143	0.0691001
mtREV24+F	206	44916.4	43348.2	-21465.3	n/a	n/a	0.0873186	0.0791854	0.0214718	0.0576485	0.0147049	0.0370876	0.0751513	0.0817229	0.0225779	0.0458065	0.105667	0.0448305	0.0228382	0.0419025	0.0419025	0.0467174	0.0510768	0.0145748	0.0387143	0.0691001
cpREV+G+F	207	45029.8	43454	-21517.2	n/a	2.29946	0.0873186	0.0791854	0.0214718	0.0576485	0.0147049	0.0370876	0.0751513	0.0817229	0.0225779	0.0458065	0.105667	0.0448305	0.0228382	0.0419025	0.0419025	0.0467174	0.0510768	0.0145748	0.0387143	0.0691001
cpREV+G+I+F	208	45039.5	43456.1	-21517.2	0	2.29946	0.0873186	0.0791854	0.0214718	0.0576485	0.0147049	0.0370876	0.0751513	0.0817229	0.0225779	0.0458065	0.105667	0.0448305	0.0228382	0.0419025	0.0419025	0.0467174	0.0510768	0.0145748	0.0387143	0.0691001
cpREV	187	45862.6	44438.6	-22030	n/a	n/a	0.0756	0.0621	0.041	0.0371	0.0091	0.0382	0.0495	0.0838	0.0246	0.0806	0.1011	0.0504	0.022	0.0506	0.0431	0.0622	0.0543	0.0181	0.0307	0.066
cpREV+I+F	207	45966.1	44390.3	-21985.3	0	n/a	0.0873186	0.0791854	0.0214718	0.0576485	0.0147049	0.0370876	0.0751513	0.0817229	0.0225779	0.0458065	0.105667	0.0448305	0.0228382	0.0419025	0.0419025	0.0467174	0.0510768	0.0145748	0.0387143	0.0691001
mtREV24+G	188	46080.3	44648.6	-22134	n/a	2.97929	0.072	0.019	0.039	0.019	0.006	0.025	0.024	0.056	0.028	0.087	0.168	0.023	0.053	0.06	0.055	0.072	0.088	0.029	0.033	0.044
mtREV24+G+I	189	46089.9	44650.7	-22134	0	2.97929	0.072	0.019	0.039	0.019	0.006	0.025	0.024	0.056	0.028	0.087	0.168	0.023	0.053	0.06	0.055	0.072	0.088	0.029	0.033	0.044
cpREV+I	188	46190.1	44758.4	-22188.9	0	n/a	0.0756	0.0621	0.041	0.0371	0.0091	0.0382	0.0495	0.0838	0.0246	0.0806	0.1011	0.0504	0.022	0.0506	0.0431	0.0622	0.0543	0.0181	0.0307	0.066
cpREV+F	206	46745.1	45176.9	-22379.6	n/a	n/a	0.0873186	0.0791854	0.0214718	0.0576485	0.0147049	0.0370876	0.0751513	0.0817229	0.0225779	0.0458065	0.105667	0.0448305	0.0228382	0.0419025	0.0419025	0.0467174	0.0510768	0.0145748	0.0387143	0.0691001
mtREV24	187	46840.2	45416.2	-22518.8	n/a	n/a	0.072	0.019	0.039	0.019	0.006	0.025	0.024	0.056	0.028	0.087	0.168	0.023	0.053	0.06	0.055	0.072	0.088	0.029	0.033	0.044
mtREV24+I	188	46843.5	45411.9	-22515.6	0	n/a	0.072	0.019	0.039	0.019	0.006	0.025	0.024	0.056	0.028	0.087	0.168	0.023	0.053	0.06	0.055	0.072	0.088	0.029	0.033	0.044

## Sheet: Caption
Table. Maximum Likelihood fits of 48 different amino acid substitution models
NOTE.-- Models with the lowest BIC scores (Bayesian Information Criterion) are considered to describe the substitution pattern the best. For each model, AICc value (Akaike Information Criterion, corrected), Maximum Likelihood value (lnL), and the number of parameters (including branch lengths) are also presented [1]. Non-uniformity of evolutionary rates among sites may be modeled by using a discr…
Abbreviations: GTR: General Time Reversible; JTT: Jones-Taylor-Thornton; rtREV: General Reverse Transcriptase; cpREV: General Reversible Chloroplast; mtREV24: General Reversible Mitochondrial.
1. Nei M. and Kumar S. (2000). Molecular Evolution and Phylogenetics. Oxford University Press, New York.
2. Tamura K., Stecher G., Peterson D., Filipski A., and Kumar S. (2013). MEGA6: Molecular Evolutionary Genetics Analysis version 6.0. Molecular Biology and Evolution30: 2725-2729.
Disclaimer: Although utmost care has been taken to ensure the correctness of the caption, the caption text is provided "as is" without any warranty of any kind. Authors advise the user to carefully check the caption prior to its use for any purpose and report any errors or problems to the authors immediately (www.megasoftware.net). In no event shall the authors and their employers be liable for a…

## Sheet: WAG+G
From\To	A	R	N	D	C	Q	E	G	H	I	L	K	M	F	P	S	T	W	Y	V
A	-	0.00129353	0.00106292	0.00224834	0.0010576	0.0017798	0.00490127	0.00629039	0.000412993	0.000499744	0.00182954	0.00299811	0.000929367	0.000431451	0.00351108	0.0124977	0.00690214	8.68013e-05	0.000452894	0.00758495
R	0.00254835	-	0.00132455	0.00044816	0.000543906	0.00594605	0.00135984	0.00259598	0.00278472	0.000483315	0.00228821	0.0177036	0.000710589	0.000210528	0.00165843	0.00453885	0.00180407	0.000893018	0.000717777	0.000952269
N	0.00235558	0.00149	-	0.0165185	0.000273148	0.00302374	0.00293298	0.00499761	0.00515507	0.00143262	0.000604743	0.00996434	0.000206179	0.000197104	0.000476135	0.014735	0.00660586	5.51781e-05	0.00204309	0.000742028
D	0.0034143	0.000345454	0.0113191	-	3.11962e-05	0.00120818	0.0191182	0.00384329	0.00121268	0.000101939	0.000389917	0.00158746	0.000107919	9.57837e-05	0.00103482	0.00397369	0.00121982	9.95638e-05	0.000612759	0.000575995
C	0.0047451	0.0012387	0.000552999	9.21696e-05	-	0.000193568	6.61161e-05	0.00136167	0.000324412	0.000439775	0.00176689	0.000244919	0.000406159	0.000815825	0.000267023	0.00521909	0.00166926	0.000550172	0.00102311	0.0037892
Q	0.00419788	0.0071188	0.00321814	0.00187651	0.000101758	-	0.0169361	0.00146547	0.00559525	0.00029446	0.00399776	0.0128851	0.0016073	0.000204808	0.00227809	0.00381467	0.00279172	0.000165524	0.00042839	0.00113918
E	0.00731303	0.0010299	0.00197469	0.0187844	2.19873e-05	0.0107138	-	0.00252073	0.000742746	0.000329298	0.000709275	0.00854982	0.000327775	0.000166301	0.00166543	0.00261365	0.00267729	0.000120118	0.000369304	0.00222606
G	0.00654549	0.00137114	0.00234654	0.00263347	0.000315798	0.000646518	0.00175793	-	0.000324983	7.87093e-05	0.000281864	0.00123581	0.00018109	0.000102344	0.000594483	0.00497498	0.000734865	0.00025855	0.00019491	0.000708002
H	0.00146438	0.005012	0.00824797	0.0028315	0.00025638	0.00841147	0.00176507	0.00110741	-	0.000357202	0.00229644	0.00294573	0.000420366	0.00139251	0.00169921	0.00274427	0.00154015	0.000201456	0.00728709	0.000447525
I	0.00089324	0.0004385	0.00115546	0.000119984	0.000175197	0.000223145	0.000394477	0.000135202	0.000180062	-	0.0145796	0.0010713	0.00442839	0.0021716	0.000243897	0.00118437	0.00474488	0.000163028	0.000790464	0.0295732
L	0.00183843	0.00116713	0.000274206	0.000258011	0.000395721	0.00170319	0.000477673	0.000272195	0.000650802	0.00819652	-	0.000852044	0.0050489	0.00433548	0.00101495	0.00127817	0.00106283	0.000510459	0.000749919	0.00680728
K	0.0041871	0.01255	0.00627936	0.00145992	7.62366e-05	0.00762948	0.00800265	0.00165864	0.00116024	0.000837061	0.00118419	-	0.000971785	0.000182088	0.00135922	0.00358576	0.00451326	0.000105501	0.000250709	0.00115488
M	0.0041281	0.00160214	0.000413246	0.000315663	0.0004021	0.00302691	0.000975776	0.000773023	0.000526598	0.0110049	0.0223179	0.00309077	-	0.00244044	0.000418164	0.00183122	0.00493349	0.000395676	0.000806017	0.00778323
F	0.000972518	0.000240876	0.000200476	0.000142173	0.000409862	0.000195729	0.00025123	0.000221699	0.000885225	0.00273858	0.00972519	0.000293887	0.00123843	-	0.000394037	0.00202411	0.000559376	0.00117362	0.0121424	0.00245731
P	0.00664634	0.00159352	0.0004067	0.00128994	0.000112659	0.00182832	0.0021129	0.00108148	0.000907151	0.000258302	0.00191198	0.00184232	0.000178207	0.000330913	-	0.00598145	0.0025882	0.000106959	0.000406447	0.00119062
S	0.0155736	0.00287095	0.00828537	0.00326074	0.00144954	0.00201539	0.00218283	0.00595783	0.000964445	0.000825708	0.00158505	0.00319946	0.000513734	0.001119	0.00393754	-	0.0142462	0.000401841	0.00148057	0.000880012
T	0.00979989	0.0013002	0.00423222	0.0011405	0.000528247	0.00168054	0.00254768	0.00100272	0.000616722	0.00376914	0.00150175	0.00458841	0.00157699	0.000352351	0.0019413	0.0162321	-	8.50604e-05	0.000547736	0.00524905
W	0.000522694	0.0027296	0.00014993	0.000394805	0.000738405	0.000422594	0.000484776	0.00149624	0.000342129	0.000549239	0.00305898	0.000454894	0.00053641	0.00313531	0.000340247	0.00194184	0.000360754	-	0.00467576	0.0013815
Y	0.00111224	0.000894764	0.00226407	0.000990948	0.000560013	0.000446047	0.000607849	0.000460013	0.00504712	0.00108608	0.00183278	0.000440864	0.000445638	0.0132294	0.000527305	0.00291788	0.000947402	0.00190692	-	0.00119003
V	0.00926811	0.000590631	0.000409129	0.000463466	0.00103196	0.000590161	0.001823	0.000831397	0.000154221	0.020217	0.00827765	0.00101044	0.00214109	0.00133209	0.000768547	0.000862911	0.00451733	0.000280329	0.0005921	-

## Sheet: WAG+G+I
From\To	A	R	N	D	C	Q	E	G	H	I	L	K	M	F	P	S	T	W	Y	V
A	-	0.00129353	0.00106292	0.00224834	0.0010576	0.0017798	0.00490127	0.00629039	0.000412993	0.000499744	0.00182954	0.00299811	0.000929367	0.000431451	0.00351108	0.0124977	0.00690214	8.68013e-05	0.000452894	0.00758495
R	0.00254835	-	0.00132455	0.00044816	0.000543906	0.00594605	0.00135984	0.00259598	0.00278472	0.000483315	0.00228821	0.0177036	0.000710589	0.000210528	0.00165843	0.00453885	0.00180407	0.000893018	0.000717777	0.000952269
N	0.00235558	0.00149	-	0.0165185	0.000273148	0.00302374	0.00293298	0.00499761	0.00515507	0.00143262	0.000604743	0.00996434	0.000206179	0.000197104	0.000476135	0.014735	0.00660586	5.51781e-05	0.00204309	0.000742028
D	0.0034143	0.000345454	0.0113191	-	3.11962e-05	0.00120818	0.0191182	0.00384329	0.00121268	0.000101939	0.000389917	0.00158746	0.000107919	9.57837e-05	0.00103482	0.00397369	0.00121982	9.95638e-05	0.000612759	0.000575995
C	0.0047451	0.0012387	0.000552999	9.21696e-05	-	0.000193568	6.61161e-05	0.00136167	0.000324412	0.000439775	0.00176689	0.000244919	0.000406159	0.000815825	0.000267023	0.00521909	0.00166926	0.000550172	0.00102311	0.0037892
Q	0.00419788	0.0071188	0.00321814	0.00187651	0.000101758	-	0.0169361	0.00146547	0.00559525	0.00029446	0.00399776	0.0128851	0.0016073	0.000204808	0.00227809	0.00381467	0.00279172	0.000165524	0.00042839	0.00113918
E	0.00731303	0.0010299	0.00197469	0.0187844	2.19873e-05	0.0107138	-	0.00252073	0.000742746	0.000329298	0.000709275	0.00854982	0.000327775	0.000166301	0.00166543	0.00261365	0.00267729	0.000120118	0.000369304	0.00222606
G	0.00654549	0.00137114	0.00234654	0.00263347	0.000315798	0.000646518	0.00175793	-	0.000324983	7.87093e-05	0.000281864	0.00123581	0.00018109	0.000102344	0.000594483	0.00497498	0.000734865	0.00025855	0.00019491	0.000708002
H	0.00146438	0.005012	0.00824797	0.0028315	0.00025638	0.00841147	0.00176507	0.00110741	-	0.000357202	0.00229644	0.00294573	0.000420366	0.00139251	0.00169921	0.00274427	0.00154015	0.000201456	0.00728709	0.000447525
I	0.00089324	0.0004385	0.00115546	0.000119984	0.000175197	0.000223145	0.000394477	0.000135202	0.000180062	-	0.0145796	0.0010713	0.00442839	0.0021716	0.000243897	0.00118437	0.00474488	0.000163028	0.000790464	0.0295732
L	0.00183843	0.00116713	0.000274206	0.000258011	0.000395721	0.00170319	0.000477673	0.000272195	0.000650802	0.00819652	-	0.000852044	0.0050489	0.00433548	0.00101495	0.00127817	0.00106283	0.000510459	0.000749919	0.00680728
K	0.0041871	0.01255	0.00627936	0.00145992	7.62366e-05	0.00762948	0.00800265	0.00165864	0.00116024	0.000837061	0.00118419	-	0.000971785	0.000182088	0.00135922	0.00358576	0.00451326	0.000105501	0.000250709	0.00115488
M	0.0041281	0.00160214	0.000413246	0.000315663	0.0004021	0.00302691	0.000975776	0.000773023	0.000526598	0.0110049	0.0223179	0.00309077	-	0.00244044	0.000418164	0.00183122	0.00493349	0.000395676	0.000806017	0.00778323
F	0.000972518	0.000240876	0.000200476	0.000142173	0.000409862	0.000195729	0.00025123	0.000221699	0.000885225	0.00273858	0.00972519	0.000293887	0.00123843	-	0.000394037	0.00202411	0.000559376	0.00117362	0.0121424	0.00245731
P	0.00664634	0.00159352	0.0004067	0.00128994	0.000112659	0.00182832	0.0021129	0.00108148	0.000907151	0.000258302	0.00191198	0.00184232	0.000178207	0.000330913	-	0.00598145	0.0025882	0.000106959	0.000406447	0.00119062
S	0.0155736	0.00287095	0.00828537	0.00326074	0.00144954	0.00201539	0.00218283	0.00595783	0.000964445	0.000825708	0.00158505	0.00319946	0.000513734	0.001119	0.00393754	-	0.0142462	0.000401841	0.00148057	0.000880012
T	0.00979989	0.0013002	0.00423222	0.0011405	0.000528247	0.00168054	0.00254768	0.00100272	0.000616722	0.00376914	0.00150175	0.00458841	0.00157699	0.000352351	0.0019413	0.0162321	-	8.50604e-05	0.000547736	0.00524905
W	0.000522694	0.0027296	0.00014993	0.000394805	0.000738405	0.000422594	0.000484776	0.00149624	0.000342129	0.000549239	0.00305898	0.000454894	0.00053641	0.00313531	0.000340247	0.00194184	0.000360754	-	0.00467576	0.0013815
Y	0.00111224	0.000894764	0.00226407	0.000990948	0.000560013	0.000446047	0.000607849	0.000460013	0.00504712	0.00108608	0.00183278	0.000440864	0.000445638	0.0132294	0.000527305	0.00291788	0.000947402	0.00190692	-	0.00119003
V	0.00926811	0.000590631	0.000409129	0.000463466	0.00103196	0.000590161	0.001823	0.000831397	0.000154221	0.020217	0.00827765	0.00101044	0.00214109	0.00133209	0.000768547	0.000862911	0.00451733	0.000280329	0.0005921	-

## Sheet: WAG+G+F
From\To	A	R	N	D	C	Q	E	G	H	I	L	K	M	F	P	S	T	W	Y	V
A	-	0.00235677	0.000590717	0.0022988	0.000814931	0.00181833	0.0064187	0.00624739	0.000386145	0.000477868	0.00226883	0.0021923	0.0011011	0.000475938	0.00325264	0.00849731	0.00584599	8.89739e-05	0.0005029	0.00747967
R	0.00259884	-	0.000736121	0.000458219	0.000419107	0.00607478	0.00178085	0.00257823	0.00260369	0.000462158	0.00283762	0.0129453	0.000841891	0.000232235	0.00153636	0.00308602	0.00152802	0.000915369	0.000797029	0.000939052
N	0.00240225	0.00271473	-	0.0168893	0.000210474	0.0030892	0.00384103	0.00496345	0.00481995	0.00136991	0.000749945	0.00728619	0.000244277	0.000217428	0.000441089	0.0100185	0.00559505	5.65592e-05	0.00226867	0.000731729
D	0.00348194	0.000629405	0.00629061	-	2.40383e-05	0.00123433	0.0250372	0.00381702	0.00113384	9.74769e-05	0.000483539	0.00116079	0.000127861	0.00010566	0.000958651	0.00270176	0.00103317	0.000102056	0.000680416	0.000568001
C	0.0048391	0.00225687	0.00030733	9.42385e-05	-	0.000197759	8.65856e-05	0.00135236	0.000303323	0.000420525	0.00219112	0.000179091	0.000481208	0.000899945	0.000247368	0.00354852	0.00141383	0.000563942	0.00113608	0.00373661
Q	0.00428104	0.0129702	0.00178848	0.00191863	7.84096e-05	-	0.0221795	0.00145545	0.00523152	0.00028157	0.00495764	0.00942195	0.00190429	0.000225926	0.0021104	0.00259364	0.00236453	0.000169667	0.00047569	0.00112337
E	0.00745791	0.00187644	0.00109744	0.019206	1.69423e-05	0.0109457	-	0.00250349	0.000694462	0.000314884	0.000879575	0.00625186	0.000388341	0.000183448	0.00154284	0.00177706	0.00226762	0.000123125	0.00041008	0.00219516
G	0.00667516	0.00249817	0.00130409	0.00269258	0.000243338	0.000660514	0.00230218	-	0.000303856	7.52639e-05	0.000349541	0.000903654	0.000214551	0.000112897	0.000550725	0.00338255	0.000622418	0.000265022	0.000216431	0.000698175
H	0.00149339	0.00913168	0.00458382	0.00289506	0.000197553	0.00859356	0.00231154	0.00109984	-	0.000341566	0.00284783	0.002154	0.000498041	0.00153609	0.00157414	0.00186587	0.00130448	0.000206498	0.00809168	0.000441314
I	0.000910937	0.00079893	0.000642146	0.000122677	0.000134998	0.000227976	0.000516606	0.000134278	0.000168357	-	0.0180802	0.000783365	0.00524666	0.00239552	0.000225944	0.000805265	0.00401883	0.000167108	0.000877742	0.0291628
L	0.00187486	0.00212646	0.00015239	0.000263802	0.000304922	0.00174006	0.00062556	0.000270334	0.000608495	0.00783772	-	0.000623038	0.00598183	0.00478251	0.000940246	0.00086904	0.000900202	0.000523235	0.00083272	0.00671281
K	0.00427005	0.0228657	0.00348976	0.00149269	5.87441e-05	0.00779464	0.0104803	0.0016473	0.00108481	0.000800419	0.00146852	-	0.00115135	0.000200863	0.00125917	0.002438	0.00382265	0.000108141	0.000278391	0.00113885
M	0.00420989	0.00291904	0.000229662	0.000322748	0.000309838	0.00309244	0.00127788	0.000767739	0.000492365	0.0105232	0.0276766	0.00226006	-	0.00269208	0.000387384	0.00124507	0.00417858	0.000405579	0.000895012	0.0076752
F	0.000991785	0.000438867	0.000111415	0.000145364	0.000315819	0.000199966	0.00032901	0.000220184	0.000827678	0.0026187	0.0120603	0.000214898	0.00146727	-	0.000365034	0.00137622	0.000473782	0.00120299	0.0134831	0.00242321
P	0.00677802	0.00290334	0.000226024	0.00131889	8.68094e-05	0.0018679	0.00276705	0.00107408	0.000848179	0.000246995	0.00237105	0.00134716	0.000211136	0.000365034	-	0.00406686	0.00219216	0.000109636	0.000451324	0.0011741
S	0.0158822	0.00523076	0.0046046	0.00333393	0.00111694	0.00205902	0.00285863	0.0059171	0.000901749	0.000789564	0.00196563	0.00233953	0.000608661	0.00123438	0.00364771	-	0.0120663	0.000411899	0.00164404	0.000867798
T	0.00999403	0.00236891	0.00235206	0.0011661	0.00040704	0.00171692	0.00333644	0.000995869	0.00057663	0.00360415	0.00186233	0.00335517	0.00186838	0.000388682	0.00179841	0.0110364	-	8.71894e-05	0.000608213	0.0051762
W	0.000533049	0.00497323	8.33238e-05	0.000403667	0.000568978	0.000431742	0.000634862	0.00148601	0.000319888	0.000525197	0.00379345	0.000332631	0.000635528	0.0034586	0.000315202	0.00132028	0.000305552	-	0.00519202	0.00136233
Y	0.00113427	0.00163023	0.00125826	0.00101319	0.000431518	0.000455703	0.000796038	0.000456869	0.00471902	0.00103854	0.00227284	0.000322372	0.000527982	0.0145935	0.000488492	0.0019839	0.000802433	0.00195464	-	0.00117351
V	0.00945172	0.00107611	0.000227374	0.000473869	0.000795174	0.000602937	0.00238739	0.000825714	0.000144196	0.019332	0.0102652	0.000738859	0.00253672	0.00146944	0.000711977	0.000586704	0.0038261	0.000287346	0.000657476	-

## Sheet: WAG+G+I+F
From\To	A	R	N	D	C	Q	E	G	H	I	L	K	M	F	P	S	T	W	Y	V
A	-	0.00235677	0.000590717	0.0022988	0.000814931	0.00181833	0.0064187	0.00624739	0.000386145	0.000477868	0.00226883	0.0021923	0.0011011	0.000475938	0.00325264	0.00849731	0.00584599	8.89739e-05	0.0005029	0.00747967
R	0.00259884	-	0.000736121	0.000458219	0.000419107	0.00607478	0.00178085	0.00257823	0.00260369	0.000462158	0.00283762	0.0129453	0.000841891	0.000232235	0.00153636	0.00308602	0.00152802	0.000915369	0.000797029	0.000939052
N	0.00240225	0.00271473	-	0.0168893	0.000210474	0.0030892	0.00384103	0.00496345	0.00481995	0.00136991	0.000749945	0.00728619	0.000244277	0.000217428	0.000441089	0.0100185	0.00559505	5.65592e-05	0.00226867	0.000731729
D	0.00348194	0.000629405	0.00629061	-	2.40383e-05	0.00123433	0.0250372	0.00381702	0.00113384	9.74769e-05	0.000483539	0.00116079	0.000127861	0.00010566	0.000958651	0.00270176	0.00103317	0.000102056	0.000680416	0.000568001
C	0.0048391	0.00225687	0.00030733	9.42385e-05	-	0.000197759	8.65856e-05	0.00135236	0.000303323	0.000420525	0.00219112	0.000179091	0.000481208	0.000899945	0.000247368	0.00354852	0.00141383	0.000563942	0.00113608	0.00373661
Q	0.00428104	0.0129702	0.00178848	0.00191863	7.84096e-05	-	0.0221795	0.00145545	0.00523152	0.00028157	0.00495764	0.00942195	0.00190429	0.000225926	0.0021104	0.00259364	0.00236453	0.000169667	0.00047569	0.00112337
E	0.00745791	0.00187644	0.00109744	0.019206	1.69423e-05	0.0109457	-	0.00250349	0.000694462	0.000314884	0.000879575	0.00625186	0.000388341	0.000183448	0.00154284	0.00177706	0.00226762	0.000123125	0.00041008	0.00219516
G	0.00667516	0.00249817	0.00130409	0.00269258	0.000243338	0.000660514	0.00230218	-	0.000303856	7.52639e-05	0.000349541	0.000903654	0.000214551	0.000112897	0.000550725	0.00338255	0.000622418	0.000265022	0.000216431	0.000698175
H	0.00149339	0.00913168	0.00458382	0.00289506	0.000197553	0.00859356	0.00231154	0.00109984	-	0.000341566	0.00284783	0.002154	0.000498041	0.00153609	0.00157414	0.00186587	0.00130448	0.000206498	0.00809168	0.000441314
I	0.000910937	0.00079893	0.000642146	0.000122677	0.000134998	0.000227976	0.000516606	0.000134278	0.000168357	-	0.0180802	0.000783365	0.00524666	0.00239552	0.000225944	0.000805265	0.00401883	0.000167108	0.000877742	0.0291628
L	0.00187486	0.00212646	0.00015239	0.000263802	0.000304922	0.00174006	0.00062556	0.000270334	0.000608495	0.00783772	-	0.000623038	0.00598183	0.00478251	0.000940246	0.00086904	0.000900202	0.000523235	0.00083272	0.00671281
K	0.00427005	0.0228657	0.00348976	0.00149269	5.87441e-05	0.00779464	0.0104803	0.0016473	0.00108481	0.000800419	0.00146852	-	0.00115135	0.000200863	0.00125917	0.002438	0.00382265	0.000108141	0.000278391	0.00113885
M	0.00420989	0.00291904	0.000229662	0.000322748	0.000309838	0.00309244	0.00127788	0.000767739	0.000492365	0.0105232	0.0276766	0.00226006	-	0.00269208	0.000387384	0.00124507	0.00417858	0.000405579	0.000895012	0.0076752
F	0.000991785	0.000438867	0.000111415	0.000145364	0.000315819	0.000199966	0.00032901	0.000220184	0.000827678	0.0026187	0.0120603	0.000214898	0.00146727	-	0.000365034	0.00137622	0.000473782	0.00120299	0.0134831	0.00242321
P	0.00677802	0.00290334	0.000226024	0.00131889	8.68094e-05	0.0018679	0.00276705	0.00107408	0.000848179	0.000246995	0.00237105	0.00134716	0.000211136	0.000365034	-	0.00406686	0.00219216	0.000109636	0.000451324	0.0011741
S	0.0158822	0.00523076	0.0046046	0.00333393	0.00111694	0.00205902	0.00285863	0.0059171	0.000901749	0.000789564	0.00196563	0.00233953	0.000608661	0.00123438	0.00364771	-	0.0120663	0.000411899	0.00164404	0.000867798
T	0.00999403	0.00236891	0.00235206	0.0011661	0.00040704	0.00171692	0.00333644	0.000995869	0.00057663	0.00360415	0.00186233	0.00335517	0.00186838	0.000388682	0.00179841	0.0110364	-	8.71894e-05	0.000608213	0.0051762
W	0.000533049	0.00497323	8.33238e-05	0.000403667	0.000568978	0.000431742	0.000634862	0.00148601	0.000319888	0.000525197	0.00379345	0.000332631	0.000635528	0.0034586	0.000315202	0.00132028	0.000305552	-	0.00519202	0.00136233
Y	0.00113427	0.00163023	0.00125826	0.00101319	0.000431518	0.000455703	0.000796038	0.000456869	0.00471902	0.00103854	0.00227284	0.000322372	0.000527982	0.0145935	0.000488492	0.0019839	0.000802433	0.00195464	-	0.00117351
V	0.00945172	0.00107611	0.000227374	0.000473869	0.000795174	0.000602937	0.00238739	0.000825714	0.000144196	0.019332	0.0102652	0.000738859	0.00253672	0.00146944	0.000711977	0.000586704	0.0038261	0.000287346	0.000657476	-

## Sheet: LG+G
From\To	A	R	N	D	C	Q	E	G	H	I	L	K	M	F	P	S	T	W	Y	V
A	-	0.0012077	0.000590135	0.00106464	0.00163538	0.00200807	0.00377571	0.00601616	0.00040742	0.000472971	0.00198931	0.0017602	0.00131017	0.00054504	0.00263396	0.0146919	0.00579001	0.000110741	0.000379807	0.00894738
R	0.00170694	-	0.00160289	0.00033397	0.000351211	0.00581349	0.00132324	0.00113621	0.00275498	0.000400874	0.00151888	0.0207545	0.000564302	0.000113266	0.000743751	0.0026671	0.00156688	0.000363754	0.000545428	0.000600106
N	0.00111155	0.00213611	-	0.0136767	0.000347411	0.00351088	0.00196944	0.00418632	0.00511945	0.00060452	0.000344321	0.00703754	0.00043244	0.000192332	0.000361856	0.0124578	0.00541432	2.78058e-05	0.00106162	0.000293888
D	0.00158668	0.000352157	0.0108216	-	4.11006e-05	0.00108362	0.0190645	0.00246036	0.00105258	3.37453e-05	7.58616e-05	0.000928328	2.97786e-05	3.74158e-05	0.000882249	0.00385473	0.00115248	1.83162e-05	0.000234357	0.000133329
C	0.00999481	0.00151867	0.00112725	0.000168545	-	0.000175586	1.27209e-05	0.00165766	0.000727224	0.00101213	0.00298901	4.35229e-05	0.00104167	0.00237447	0.000168601	0.00865405	0.00309453	0.000410645	0.00202173	0.00688046
Q	0.00389457	0.00797735	0.00361509	0.00141016	5.57206e-05	-	0.0150098	0.000780277	0.00546489	0.000229979	0.00293089	0.010611	0.00194953	7.70293e-05	0.00139631	0.00380361	0.00292311	0.000144739	0.000446375	0.000738625
E	0.00417023	0.00103405	0.00115485	0.0141286	2.29891e-06	0.00854783	-	0.00101582	0.000481242	0.000139732	0.000350591	0.00592896	0.000202504	4.04127e-05	0.00093806	0.00190199	0.00163604	4.77066e-05	0.000208216	0.000860488
G	0.0082961	0.00110855	0.00306484	0.00227649	0.000374019	0.000554782	0.00126826	-	0.000353635	2.74792e-05	0.000222719	0.000973199	0.000162645	0.000192463	0.000440527	0.00540782	0.000351368	0.000164527	9.48463e-05	0.000269352
H	0.00144098	0.00689404	0.00961302	0.00249793	0.00042085	0.00996588	0.00154105	0.000907018	-	0.000343709	0.00184329	0.00228757	0.000515742	0.00146548	0.00113811	0.00307692	0.00158115	0.000365866	0.00920524	0.000417939
I	0.000601636	0.000360785	0.000408256	2.88021e-05	0.000210659	0.000150837	0.000160929	2.53483e-05	0.000123616	-	0.0208577	0.000521871	0.00498129	0.00239053	0.000175085	0.000199236	0.00279755	6.84237e-05	0.000403335	0.0373966
L	0.00158746	0.000857559	0.000145876	4.06194e-05	0.000390275	0.00120592	0.000253302	0.000128885	0.000415889	0.0130848	-	0.000451108	0.00735764	0.00557003	0.000557053	0.000566541	0.000819818	0.000379702	0.00051977	0.00597955
K	0.00215437	0.0179725	0.00457299	0.000762378	8.71603e-06	0.00669628	0.00657013	0.000863782	0.000791621	0.000502136	0.000691892	-	0.000765333	5.13844e-05	0.000873003	0.00232688	0.00307663	3.05817e-05	0.000228849	0.000650376
M	0.00451352	0.00137544	0.000790925	6.88342e-05	0.000587166	0.00346289	0.000631627	0.000406324	0.000502349	0.0134906	0.0317634	0.00215418	-	0.00386458	0.000223324	0.00107834	0.0054676	0.000426606	0.000834874	0.00666775
F	0.00101873	0.000149785	0.000190854	4.69241e-05	0.000726173	7.42342e-05	6.83889e-05	0.000260868	0.000774449	0.00351256	0.0130463	7.84698e-05	0.00209673	-	0.00021128	0.00112452	0.000446533	0.00150569	0.0135367	0.00229906
P	0.00472881	0.000944736	0.000344906	0.00106279	4.95275e-05	0.00129254	0.00152479	0.000573536	0.000577711	0.000247111	0.00125326	0.00128056	0.000116383	0.000202942	-	0.00415886	0.00154653	5.82949e-05	0.000155443	0.00104123
S	0.0189818	0.00243803	0.00854522	0.00334168	0.00182946	0.00253381	0.00222488	0.00506672	0.00112398	0.000202361	0.000917258	0.00245627	0.000404414	0.000777316	0.0029929	-	0.0175156	0.000152499	0.000694789	0.000345443
T	0.00859108	0.00164492	0.00426515	0.0011474	0.00075129	0.00223631	0.00219787	0.000378073	0.000663327	0.00326322	0.00152436	0.0037298	0.00235492	0.000354481	0.00127816	0.0201156	-	8.62956e-05	0.000426436	0.00768418
W	0.000725662	0.00168645	9.67348e-05	8.05328e-05	0.000440288	0.000489026	0.000283037	0.000781826	0.00067785	0.000352479	0.00311795	0.000163731	0.000811457	0.00527877	0.000212772	0.000773453	0.000381107	-	0.00546714	0.000665504
Y	0.000879221	0.000893333	0.00130475	0.00036402	0.000765778	0.000532788	0.000436404	0.000159221	0.00602498	0.000734009	0.00150781	0.000432841	0.000561007	0.0167656	0.00020043	0.00124488	0.000665305	0.00193139	-	0.000875515
V	0.0102309	0.000485495	0.00017841	0.000102295	0.00128729	0.000435471	0.00089084	0.000223348	0.000135118	0.0336162	0.00856812	0.000607608	0.00221313	0.00140649	0.000663161	0.000305727	0.00592168	0.000116129	0.000432459	-

## Sheet: LG+G+I
From\To	A	R	N	D	C	Q	E	G	H	I	L	K	M	F	P	S	T	W	Y	V
A	-	0.0012077	0.000590135	0.00106464	0.00163538	0.00200807	0.00377571	0.00601616	0.00040742	0.000472971	0.00198931	0.0017602	0.00131017	0.00054504	0.00263396	0.0146919	0.00579001	0.000110741	0.000379807	0.00894738
R	0.00170694	-	0.00160289	0.00033397	0.000351211	0.00581349	0.00132324	0.00113621	0.00275498	0.000400874	0.00151888	0.0207545	0.000564302	0.000113266	0.000743751	0.0026671	0.00156688	0.000363754	0.000545428	0.000600106
N	0.00111155	0.00213611	-	0.0136767	0.000347411	0.00351088	0.00196944	0.00418632	0.00511945	0.00060452	0.000344321	0.00703754	0.00043244	0.000192332	0.000361856	0.0124578	0.00541432	2.78058e-05	0.00106162	0.000293888
D	0.00158668	0.000352157	0.0108216	-	4.11006e-05	0.00108362	0.0190645	0.00246036	0.00105258	3.37453e-05	7.58616e-05	0.000928328	2.97786e-05	3.74158e-05	0.000882249	0.00385473	0.00115248	1.83162e-05	0.000234357	0.000133329
C	0.00999481	0.00151867	0.00112725	0.000168545	-	0.000175586	1.27209e-05	0.00165766	0.000727224	0.00101213	0.00298901	4.35229e-05	0.00104167	0.00237447	0.000168601	0.00865405	0.00309453	0.000410645	0.00202173	0.00688046
Q	0.00389457	0.00797735	0.00361509	0.00141016	5.57206e-05	-	0.0150098	0.000780277	0.00546489	0.000229979	0.00293089	0.010611	0.00194953	7.70293e-05	0.00139631	0.00380361	0.00292311	0.000144739	0.000446375	0.000738625
E	0.00417023	0.00103405	0.00115485	0.0141286	2.29891e-06	0.00854783	-	0.00101582	0.000481242	0.000139732	0.000350591	0.00592896	0.000202504	4.04127e-05	0.00093806	0.00190199	0.00163604	4.77066e-05	0.000208216	0.000860488
G	0.0082961	0.00110855	0.00306484	0.00227649	0.000374019	0.000554782	0.00126826	-	0.000353635	2.74792e-05	0.000222719	0.000973199	0.000162645	0.000192463	0.000440527	0.00540782	0.000351368	0.000164527	9.48463e-05	0.000269352
H	0.00144098	0.00689404	0.00961302	0.00249793	0.00042085	0.00996588	0.00154105	0.000907018	-	0.000343709	0.00184329	0.00228757	0.000515742	0.00146548	0.00113811	0.00307692	0.00158115	0.000365866	0.00920524	0.000417939
I	0.000601636	0.000360785	0.000408256	2.88021e-05	0.000210659	0.000150837	0.000160929	2.53483e-05	0.000123616	-	0.0208577	0.000521871	0.00498129	0.00239053	0.000175085	0.000199236	0.00279755	6.84237e-05	0.000403335	0.0373966
L	0.00158746	0.000857559	0.000145876	4.06194e-05	0.000390275	0.00120592	0.000253302	0.000128885	0.000415889	0.0130848	-	0.000451108	0.00735764	0.00557003	0.000557053	0.000566541	0.000819818	0.000379702	0.00051977	0.00597955
K	0.00215437	0.0179725	0.00457299	0.000762378	8.71603e-06	0.00669628	0.00657013	0.000863782	0.000791621	0.000502136	0.000691892	-	0.000765333	5.13844e-05	0.000873003	0.00232688	0.00307663	3.05817e-05	0.000228849	0.000650376
M	0.00451352	0.00137544	0.000790925	6.88342e-05	0.000587166	0.00346289	0.000631627	0.000406324	0.000502349	0.0134906	0.0317634	0.00215418	-	0.00386458	0.000223324	0.00107834	0.0054676	0.000426606	0.000834874	0.00666775
F	0.00101873	0.000149785	0.000190854	4.69241e-05	0.000726173	7.42342e-05	6.83889e-05	0.000260868	0.000774449	0.00351256	0.0130463	7.84698e-05	0.00209673	-	0.00021128	0.00112452	0.000446533	0.00150569	0.0135367	0.00229906
P	0.00472881	0.000944736	0.000344906	0.00106279	4.95275e-05	0.00129254	0.00152479	0.000573536	0.000577711	0.000247111	0.00125326	0.00128056	0.000116383	0.000202942	-	0.00415886	0.00154653	5.82949e-05	0.000155443	0.00104123
S	0.0189818	0.00243803	0.00854522	0.00334168	0.00182946	0.00253381	0.00222488	0.00506672	0.00112398	0.000202361	0.000917258	0.00245627	0.000404414	0.000777316	0.0029929	-	0.0175156	0.000152499	0.000694789	0.000345443
T	0.00859108	0.00164492	0.00426515	0.0011474	0.00075129	0.00223631	0.00219787	0.000378073	0.000663327	0.00326322	0.00152436	0.0037298	0.00235492	0.000354481	0.00127816	0.0201156	-	8.62956e-05	0.000426436	0.00768418
W	0.000725662	0.00168645	9.67348e-05	8.05328e-05	0.000440288	0.000489026	0.000283037	0.000781826	0.00067785	0.000352479	0.00311795	0.000163731	0.000811457	0.00527877	0.000212772	0.000773453	0.000381107	-	0.00546714	0.000665504
Y	0.000879221	0.000893333	0.00130475	0.00036402	0.000765778	0.000532788	0.000436404	0.000159221	0.00602498	0.000734009	0.00150781	0.000432841	0.000561007	0.0167656	0.00020043	0.00124488	0.000665305	0.00193139	-	0.000875515
V	0.0102309	0.000485495	0.00017841	0.000102295	0.00128729	0.000435471	0.00089084	0.000223348	0.000135118	0.0336162	0.00856812	0.000607608	0.00221313	0.00140649	0.000663161	0.000305727	0.00592168	0.000116129	0.000432459	-

## Sheet: JTT+G
From\To	A	R	N	D	C	Q	E	G	H	I	L	K	M	F	P	S	T	W	Y	V
A	-	0.0014067	0.00123015	0.00219832	0.000603683	0.00118459	0.00341707	0.00673733	0.000261976	0.000985256	0.00146365	0.00113902	0.000569512	0.000290451	0.00513131	0.0137423	0.0138961	6.26464e-05	0.0002335	0.0100576
R	0.00211693	-	0.000994184	0.000411386	0.00107132	0.00642791	0.0010199	0.00526232	0.00382246	0.000651362	0.00175696	0.0201236	0.000522803	0.000137129	0.00185981	0.00353964	0.00197123	0.00093419	0.000394245	0.000591368
N	0.00222584	0.00119536	-	0.0147668	0.000329754	0.00163847	0.00185487	0.0029987	0.00480205	0.00133963	0.000649204	0.00781106	0.000401888	0.000154572	0.00031945	0.0179098	0.00714124	2.06096e-05	0.00117475	0.000566765
D	0.00329533	0.000409782	0.0122337	-	0.000110983	0.00110983	0.0248772	0.00492593	0.00122935	0.000315874	0.000290263	0.000870788	0.000230503	6.82971e-05	0.000332948	0.00208306	0.00128911	4.26857e-05	0.000759805	0.00108422
C	0.00228686	0.00269677	0.000690372	0.000280464	-	0.000194167	0.000172593	0.00211427	0.000862966	0.000409909	0.000776669	0.000151019	0.000496205	0.00142389	0.000323612	0.00761567	0.00142389	0.000819817	0.00353816	0.00213584
Q	0.00221641	0.00799188	0.00169428	0.00138526	9.59026e-05	-	0.0109435	0.00089509	0.00676646	0.000213117	0.00334593	0.00914271	0.000554104	9.59026e-05	0.00420906	0.00193936	0.00158772	0.00012787	0.000426234	0.000618039
E	0.00425199	0.000843311	0.0012756	0.0206505	5.66932e-05	0.00727799	-	0.00432286	0.000290553	0.000304726	0.000460632	0.00534333	0.0002126	9.21265e-05	0.000503152	0.00110552	0.0010063	8.50398e-05	0.0001063	0.00160158
G	0.00693575	0.00359979	0.00170609	0.00338287	0.000574559	0.00049248	0.00357634	-	0.000240377	0.000146571	0.00032832	0.000832525	0.000158297	0.000105531	0.000545245	0.00663088	0.000961508	0.000404537	8.79428e-05	0.00161815
H	0.00087591	0.00849252	0.00887335	0.00274198	0.000761661	0.0120914	0.000780702	0.000780702	-	0.00049508	0.00255156	0.00161853	0.000399872	0.000952076	0.00298952	0.00262773	0.00144716	9.52076e-05	0.00978734	0.000418913
I	0.00144042	0.000632787	0.0010824	0.000308067	0.000158197	0.000166523	0.000358024	0.000208154	0.00021648	-	0.0110238	0.000624461	0.0058616	0.00163192	0.00025811	0.0014321	0.00774331	9.99137e-05	0.000507895	0.0327883
L	0.0012355	0.000985519	0.000302867	0.000163452	0.000173067	0.00150953	0.000312482	0.000269215	0.000644193	0.00636501	-	0.000451896	0.00468242	0.0052545	0.00277868	0.00209603	0.000826874	0.000394208	0.000403822	0.00606214
K	0.00147212	0.0172827	0.00557933	0.00075078	5.15241e-05	0.00631538	0.00554988	0.0010452	0.00062565	0.000552044	0.000691895	-	0.000758141	5.15241e-05	0.000566765	0.00167821	0.00292951	6.62453e-05	0.000147212	0.000426914
M	0.0018716	0.00114168	0.000729925	0.000505333	0.000430469	0.000973233	0.000561481	0.000505333	0.000393037	0.0131761	0.0182294	0.00192775	-	0.000917085	0.000430469	0.00101067	0.0064196	0.000149728	0.000318172	0.0104623
F	0.000551499	0.000173019	0.000162206	8.65096e-05	0.000713704	9.73233e-05	0.000140578	0.000194647	0.000540685	0.00211949	0.0118194	7.56959e-05	0.000529871	-	0.000389293	0.00334143	0.000421734	0.000400107	0.00919165	0.00204379
P	0.00781381	0.00188191	0.000268844	0.000338223	0.000130086	0.00342559	0.000615739	0.000806531	0.00136156	0.000268844	0.00501263	0.000667773	0.000199465	0.000312206	-	0.00986916	0.00357302	5.20343e-05	0.000190792	0.00072848
S	0.0154954	0.00265213	0.0111608	0.00156688	0.00226683	0.00116874	0.00100177	0.00726286	0.000886185	0.00110452	0.00279983	0.00146413	0.000346768	0.00198428	0.00730781	-	0.0145	0.000231179	0.00105315	0.00140634
T	0.0182668	0.00172187	0.00518808	0.00113045	0.000494103	0.00111548	0.00106307	0.00122777	0.000568967	0.00696236	0.00128766	0.00297959	0.00256784	0.00029197	0.0030844	0.0169043	-	5.98913e-05	0.000336888	0.00393785
W	0.000336888	0.00333826	6.12524e-05	0.000153131	0.0011638	0.000367515	0.000367515	0.00211321	0.000153131	0.000367515	0.00251135	0.000275636	0.00024501	0.00113317	0.000183757	0.00110254	0.00024501	-	0.00125568	0.000826908
Y	0.000555918	0.000623713	0.00154572	0.00120675	0.00222367	0.000542359	0.000203385	0.000203385	0.00696931	0.000827098	0.00113895	0.00027118	0.000230503	0.0115251	0.000298298	0.00222367	0.000610154	0.000555918	-	0.000569477
V	0.011648	0.000455104	0.000362764	0.000837655	0.000652975	0.000382551	0.00149063	0.00182042	0.000145106	0.0259739	0.00831719	0.000382551	0.003687	0.00124659	0.000554039	0.00144446	0.00346934	0.000178084	0.00027702	-

## Sheet: JTT+G+I
From\To	A	R	N	D	C	Q	E	G	H	I	L	K	M	F	P	S	T	W	Y	V
A	-	0.0014067	0.00123015	0.00219832	0.000603683	0.00118459	0.00341707	0.00673733	0.000261976	0.000985256	0.00146365	0.00113902	0.000569512	0.000290451	0.00513131	0.0137423	0.0138961	6.26464e-05	0.0002335	0.0100576
R	0.00211693	-	0.000994184	0.000411386	0.00107132	0.00642791	0.0010199	0.00526232	0.00382246	0.000651362	0.00175696	0.0201236	0.000522803	0.000137129	0.00185981	0.00353964	0.00197123	0.00093419	0.000394245	0.000591368
N	0.00222584	0.00119536	-	0.0147668	0.000329754	0.00163847	0.00185487	0.0029987	0.00480205	0.00133963	0.000649204	0.00781106	0.000401888	0.000154572	0.00031945	0.0179098	0.00714124	2.06096e-05	0.00117475	0.000566765
D	0.00329533	0.000409782	0.0122337	-	0.000110983	0.00110983	0.0248772	0.00492593	0.00122935	0.000315874	0.000290263	0.000870788	0.000230503	6.82971e-05	0.000332948	0.00208306	0.00128911	4.26857e-05	0.000759805	0.00108422
C	0.00228686	0.00269677	0.000690372	0.000280464	-	0.000194167	0.000172593	0.00211427	0.000862966	0.000409909	0.000776669	0.000151019	0.000496205	0.00142389	0.000323612	0.00761567	0.00142389	0.000819817	0.00353816	0.00213584
Q	0.00221641	0.00799188	0.00169428	0.00138526	9.59026e-05	-	0.0109435	0.00089509	0.00676646	0.000213117	0.00334593	0.00914271	0.000554104	9.59026e-05	0.00420906	0.00193936	0.00158772	0.00012787	0.000426234	0.000618039
E	0.00425199	0.000843311	0.0012756	0.0206505	5.66932e-05	0.00727799	-	0.00432286	0.000290553	0.000304726	0.000460632	0.00534333	0.0002126	9.21265e-05	0.000503152	0.00110552	0.0010063	8.50398e-05	0.0001063	0.00160158
G	0.00693575	0.00359979	0.00170609	0.00338287	0.000574559	0.00049248	0.00357634	-	0.000240377	0.000146571	0.00032832	0.000832525	0.000158297	0.000105531	0.000545245	0.00663088	0.000961508	0.000404537	8.79428e-05	0.00161815
H	0.00087591	0.00849252	0.00887335	0.00274198	0.000761661	0.0120914	0.000780702	0.000780702	-	0.00049508	0.00255156	0.00161853	0.000399872	0.000952076	0.00298952	0.00262773	0.00144716	9.52076e-05	0.00978734	0.000418913
I	0.00144042	0.000632787	0.0010824	0.000308067	0.000158197	0.000166523	0.000358024	0.000208154	0.00021648	-	0.0110238	0.000624461	0.0058616	0.00163192	0.00025811	0.0014321	0.00774331	9.99137e-05	0.000507895	0.0327883
L	0.0012355	0.000985519	0.000302867	0.000163452	0.000173067	0.00150953	0.000312482	0.000269215	0.000644193	0.00636501	-	0.000451896	0.00468242	0.0052545	0.00277868	0.00209603	0.000826874	0.000394208	0.000403822	0.00606214
K	0.00147212	0.0172827	0.00557933	0.00075078	5.15241e-05	0.00631538	0.00554988	0.0010452	0.00062565	0.000552044	0.000691895	-	0.000758141	5.15241e-05	0.000566765	0.00167821	0.00292951	6.62453e-05	0.000147212	0.000426914
M	0.0018716	0.00114168	0.000729925	0.000505333	0.000430469	0.000973233	0.000561481	0.000505333	0.000393037	0.0131761	0.0182294	0.00192775	-	0.000917085	0.000430469	0.00101067	0.0064196	0.000149728	0.000318172	0.0104623
F	0.000551499	0.000173019	0.000162206	8.65096e-05	0.000713704	9.73233e-05	0.000140578	0.000194647	0.000540685	0.00211949	0.0118194	7.56959e-05	0.000529871	-	0.000389293	0.00334143	0.000421734	0.000400107	0.00919165	0.00204379
P	0.00781381	0.00188191	0.000268844	0.000338223	0.000130086	0.00342559	0.000615739	0.000806531	0.00136156	0.000268844	0.00501263	0.000667773	0.000199465	0.000312206	-	0.00986916	0.00357302	5.20343e-05	0.000190792	0.00072848
S	0.0154954	0.00265213	0.0111608	0.00156688	0.00226683	0.00116874	0.00100177	0.00726286	0.000886185	0.00110452	0.00279983	0.00146413	0.000346768	0.00198428	0.00730781	-	0.0145	0.000231179	0.00105315	0.00140634
T	0.0182668	0.00172187	0.00518808	0.00113045	0.000494103	0.00111548	0.00106307	0.00122777	0.000568967	0.00696236	0.00128766	0.00297959	0.00256784	0.00029197	0.0030844	0.0169043	-	5.98913e-05	0.000336888	0.00393785
W	0.000336888	0.00333826	6.12524e-05	0.000153131	0.0011638	0.000367515	0.000367515	0.00211321	0.000153131	0.000367515	0.00251135	0.000275636	0.00024501	0.00113317	0.000183757	0.00110254	0.00024501	-	0.00125568	0.000826908
Y	0.000555918	0.000623713	0.00154572	0.00120675	0.00222367	0.000542359	0.000203385	0.000203385	0.00696931	0.000827098	0.00113895	0.00027118	0.000230503	0.0115251	0.000298298	0.00222367	0.000610154	0.000555918	-	0.000569477
V	0.011648	0.000455104	0.000362764	0.000837655	0.000652975	0.000382551	0.00149063	0.00182042	0.000145106	0.0259739	0.00831719	0.000382551	0.003687	0.00124659	0.000554039	0.00144446	0.00346934	0.000178084	0.00027702	-

[truncated: 48 more sheets: WAG, WAG+I, LG+G+F, LG+G+I+F, rtREV+G, rtREV+G+I, rtREV+G+F, rtREV+G+I+F, WAG+F, JTT+G+F, WAG+I+F, JTT+G+I+F, Dayhoff+G, Dayhoff+G+I, Dayhoff+G+F, Dayhoff+G+I+F, LG, LG+I, JTT, JTT+I …]
