# Supplementary material for: Horizontal gene transfer of acetyltransferases, invertases and chorismate mutases from different bacteria to diverse recipients
Source: BMC Evol Biol. 2016 Apr 12;16:74. doi: 10.1186/s12862-016-0651-y (PMC4828791; doi:10.1186/s12862-016-0651-y)
Supplement: Additional file 7: — Raw scores from model selection analyses of alternative models of sequence evolution. (XLS 519 kb) [file 12862_2016_651_MOESM7_ESM.xls]

## Sheet: Info
Model	#Param	BIC	AICc	lnL	Invariant	Gamma	Freq A	Freq R	Freq N	Freq D	Freq C	Freq Q	Freq E	Freq G	Freq H	Freq I	Freq L	Freq K	Freq M	Freq F	Freq P	Freq S	Freq T	Freq W	Freq Y	Freq V
LG+G	154	36442.3	35300.5	-17494.3	n/a	2.09293	0.079066	0.055941	0.041977	0.053052	0.012937	0.040767	0.071586	0.057337	0.022355	0.062157	0.099081	0.0646	0.022951	0.042302	0.04404	0.061197	0.053287	0.012066	0.034155	0.069147
LG+G+I	155	36448.4	35299.2	-17492.7	0.00525356	2.16092	0.079066	0.055941	0.041977	0.053052	0.012937	0.040767	0.071586	0.057337	0.022355	0.062157	0.099081	0.0646	0.022951	0.042302	0.04404	0.061197	0.053287	0.012066	0.034155	0.069147
WAG+G	154	36511.8	35370	-17529.1	n/a	2.70196	0.0866279	0.043972	0.0390894	0.0570451	0.0193078	0.0367281	0.0580589	0.0832518	0.0244313	0.048466	0.086209	0.0620286	0.0195027	0.0384319	0.0457631	0.0695179	0.0610127	0.0143859	0.0352742	0.0708956
WAG+G+I	155	36517.5	35368.4	-17527.2	0.00527939	2.8019	0.0866279	0.043972	0.0390894	0.0570451	0.0193078	0.0367281	0.0580589	0.0832518	0.0244313	0.048466	0.086209	0.0620286	0.0195027	0.0384319	0.0457631	0.0695179	0.0610127	0.0143859	0.0352742	0.0708956
WAG+G+F	173	36544.1	35262	-17455.6	n/a	2.6779	0.0865553	0.0741448	0.0316627	0.0565632	0.0104216	0.0291965	0.0848051	0.076611	0.0216388	0.0618138	0.0953063	0.0527446	0.0270485	0.0412888	0.0344471	0.0424025	0.0501989	0.00914877	0.0442323	0.0697693
WAG+G+I+F	174	36550.6	35261.1	-17454.1	0.0051595	2.77228	0.0865553	0.0741448	0.0316627	0.0565632	0.0104216	0.0291965	0.0848051	0.076611	0.0216388	0.0618138	0.0953063	0.0527446	0.0270485	0.0412888	0.0344471	0.0424025	0.0501989	0.00914877	0.0442323	0.0697693
LG+G+I+F	174	36598.7	35309.3	-17478.2	0.00515487	2.19674	0.0865553	0.0741448	0.0316627	0.0565632	0.0104216	0.0291965	0.0848051	0.076611	0.0216388	0.0618138	0.0953063	0.0527446	0.0270485	0.0412888	0.0344471	0.0424025	0.0501989	0.00914877	0.0442323	0.0697693
LG+G+F	173	36658.8	35376.7	-17512.9	n/a	4.53932	0.0865553	0.0741448	0.0316627	0.0565632	0.0104216	0.0291965	0.0848051	0.076611	0.0216388	0.0618138	0.0953063	0.0527446	0.0270485	0.0412888	0.0344471	0.0424025	0.0501989	0.00914877	0.0442323	0.0697693
JTT+G	154	36707.9	35566.2	-17627.2	n/a	2.24035	0.0769	0.0511	0.0425	0.0513	0.0203	0.0411	0.0618	0.0747	0.023	0.0526	0.0911	0.0595	0.0234	0.0405	0.0505	0.0682	0.0585	0.0143	0.0323	0.0664
JTT+G+I	155	36711.5	35562.3	-17624.2	0.00552421	2.34693	0.0769	0.0511	0.0425	0.0513	0.0203	0.0411	0.0618	0.0747	0.023	0.0526	0.0911	0.0595	0.0234	0.0405	0.0505	0.0682	0.0585	0.0143	0.0323	0.0664
rtREV+G+F	173	36737.4	35455.3	-17552.2	n/a	2.15074	0.0865553	0.0741448	0.0316627	0.0565632	0.0104216	0.0291965	0.0848051	0.076611	0.0216388	0.0618138	0.0953063	0.0527446	0.0270485	0.0412888	0.0344471	0.0424025	0.0501989	0.00914877	0.0442323	0.0697693
rtREV+G+I+F	174	36744.9	35455.5	-17551.3	0.00473334	2.21505	0.0865553	0.0741448	0.0316627	0.0565632	0.0104216	0.0291965	0.0848051	0.076611	0.0216388	0.0618138	0.0953063	0.0527446	0.0270485	0.0412888	0.0344471	0.0424025	0.0501989	0.00914877	0.0442323	0.0697693
rtREV+G	154	36794.1	35652.3	-17670.2	n/a	2.27082	0.0646	0.0453	0.0376	0.0422	0.0114	0.0606	0.0607	0.0639	0.0273	0.0679	0.1018	0.0751	0.015	0.0287	0.0681	0.0488	0.0622	0.0251	0.0318	0.0619
JTT+G+F	173	36797.5	35515.4	-17582.3	n/a	2.23664	0.0865553	0.0741448	0.0316627	0.0565632	0.0104216	0.0291965	0.0848051	0.076611	0.0216388	0.0618138	0.0953063	0.0527446	0.0270485	0.0412888	0.0344471	0.0424025	0.0501989	0.00914877	0.0442323	0.0697693
JTT+G+I+F	174	36800.7	35511.3	-17579.2	0.00554243	2.36201	0.0865553	0.0741448	0.0316627	0.0565632	0.0104216	0.0291965	0.0848051	0.076611	0.0216388	0.0618138	0.0953063	0.0527446	0.0270485	0.0412888	0.0344471	0.0424025	0.0501989	0.00914877	0.0442323	0.0697693
rtREV+G+I	155	36802.1	35652.9	-17669.5	0.00440905	2.32761	0.0646	0.0453	0.0376	0.0422	0.0114	0.0606	0.0607	0.0639	0.0273	0.0679	0.1018	0.0751	0.015	0.0287	0.0681	0.0488	0.0622	0.0251	0.0318	0.0619
WAG+I	154	37038.1	35896.4	-17792.3	0.00561798	n/a	0.0866279	0.043972	0.0390894	0.0570451	0.0193078	0.0367281	0.0580589	0.0832518	0.0244313	0.048466	0.086209	0.0620286	0.0195027	0.0384319	0.0457631	0.0695179	0.0610127	0.0143859	0.0352742	0.0708956
Dayhoff+G+F	173	37040	35757.9	-17703.5	n/a	2.11387	0.0865553	0.0741448	0.0316627	0.0565632	0.0104216	0.0291965	0.0848051	0.076611	0.0216388	0.0618138	0.0953063	0.0527446	0.0270485	0.0412888	0.0344471	0.0424025	0.0501989	0.00914877	0.0442323	0.0697693
WAG	153	37052.1	35917.7	-17804	n/a	n/a	0.0866279	0.043972	0.0390894	0.0570451	0.0193078	0.0367281	0.0580589	0.0832518	0.0244313	0.048466	0.086209	0.0620286	0.0195027	0.0384319	0.0457631	0.0695179	0.0610127	0.0143859	0.0352742	0.0708956
Dayhoff+G+I+F	174	37074.7	35785.2	-17716.1	0.00548424	2.1865	0.0865553	0.0741448	0.0316627	0.0565632	0.0104216	0.0291965	0.0848051	0.076611	0.0216388	0.0618138	0.0953063	0.0527446	0.0270485	0.0412888	0.0344471	0.0424025	0.0501989	0.00914877	0.0442323	0.0697693
WAG+I+F	173	37092.4	35810.3	-17729.7	0.00561798	n/a	0.0865553	0.0741448	0.0316627	0.0565632	0.0104216	0.0291965	0.0848051	0.076611	0.0216388	0.0618138	0.0953063	0.0527446	0.0270485	0.0412888	0.0344471	0.0424025	0.0501989	0.00914877	0.0442323	0.0697693
WAG+F	172	37104.3	35829.6	-17740.4	n/a	n/a	0.0865553	0.0741448	0.0316627	0.0565632	0.0104216	0.0291965	0.0848051	0.076611	0.0216388	0.0618138	0.0953063	0.0527446	0.0270485	0.0412888	0.0344471	0.0424025	0.0501989	0.00914877	0.0442323	0.0697693
Dayhoff+G+I	155	37144	35994.8	-17840.5	0.0055405	2.28909	0.0871	0.0409	0.0404	0.0469	0.0335	0.0383	0.0495	0.0886	0.0336	0.0369	0.0854	0.0805	0.0148	0.0398	0.0507	0.0696	0.0585	0.0105	0.0299	0.0647
Dayhoff+G	154	37144.2	36002.5	-17845.3	n/a	2.17206	0.0871	0.0409	0.0404	0.0469	0.0335	0.0383	0.0495	0.0886	0.0336	0.0369	0.0854	0.0805	0.0148	0.0398	0.0507	0.0696	0.0585	0.0105	0.0299	0.0647
LG+I	154	37201	36059.2	-17873.7	0.00561798	n/a	0.079066	0.055941	0.041977	0.053052	0.012937	0.040767	0.071586	0.057337	0.022355	0.062157	0.099081	0.0646	0.022951	0.042302	0.04404	0.061197	0.053287	0.012066	0.034155	0.069147
LG	153	37219.1	36084.7	-17887.5	n/a	n/a	0.079066	0.055941	0.041977	0.053052	0.012937	0.040767	0.071586	0.057337	0.022355	0.062157	0.099081	0.0646	0.022951	0.042302	0.04404	0.061197	0.053287	0.012066	0.034155	0.069147
LG+I+F	173	37338.4	36056.3	-17852.7	0.00561177	n/a	0.0865553	0.0741448	0.0316627	0.0565632	0.0104216	0.0291965	0.0848051	0.076611	0.0216388	0.0618138	0.0953063	0.0527446	0.0270485	0.0412888	0.0344471	0.0424025	0.0501989	0.00914877	0.0442323	0.0697693
mtREV24+G+F	173	37349.8	36067.7	-17858.4	n/a	1.90345	0.0865553	0.0741448	0.0316627	0.0565632	0.0104216	0.0291965	0.0848051	0.076611	0.0216388	0.0618138	0.0953063	0.0527446	0.0270485	0.0412888	0.0344471	0.0424025	0.0501989	0.00914877	0.0442323	0.0697693
LG+F	172	37354.8	36080.1	-17865.6	n/a	n/a	0.0865553	0.0741448	0.0316627	0.0565632	0.0104216	0.0291965	0.0848051	0.076611	0.0216388	0.0618138	0.0953063	0.0527446	0.0270485	0.0412888	0.0344471	0.0424025	0.0501989	0.00914877	0.0442323	0.0697693
mtREV24+G+I+F	174	37359.7	36070.2	-17858.6	0.00204337	1.92833	0.0865553	0.0741448	0.0316627	0.0565632	0.0104216	0.0291965	0.0848051	0.076611	0.0216388	0.0618138	0.0953063	0.0527446	0.0270485	0.0412888	0.0344471	0.0424025	0.0501989	0.00914877	0.0442323	0.0697693
JTT+I	154	37378.7	36236.9	-17962.5	0.00561798	n/a	0.0769	0.0511	0.0425	0.0513	0.0203	0.0411	0.0618	0.0747	0.023	0.0526	0.0911	0.0595	0.0234	0.0405	0.0505	0.0682	0.0585	0.0143	0.0323	0.0664
cpREV+G+I+F	174	37394.7	36105.2	-17876.1	0.00375573	1.78103	0.0865553	0.0741448	0.0316627	0.0565632	0.0104216	0.0291965	0.0848051	0.076611	0.0216388	0.0618138	0.0953063	0.0527446	0.0270485	0.0412888	0.0344471	0.0424025	0.0501989	0.00914877	0.0442323	0.0697693
JTT	153	37404.1	36269.7	-17980	n/a	n/a	0.0769	0.0511	0.0425	0.0513	0.0203	0.0411	0.0618	0.0747	0.023	0.0526	0.0911	0.0595	0.0234	0.0405	0.0505	0.0682	0.0585	0.0143	0.0323	0.0664
cpREV+G+F	173	37450.8	36168.7	-17908.9	n/a	1.67524	0.0865553	0.0741448	0.0316627	0.0565632	0.0104216	0.0291965	0.0848051	0.076611	0.0216388	0.0618138	0.0953063	0.0527446	0.0270485	0.0412888	0.0344471	0.0424025	0.0501989	0.00914877	0.0442323	0.0697693
cpREV+G	154	37458	36316.3	-18002.2	n/a	1.69678	0.0756	0.0621	0.041	0.0371	0.0091	0.0382	0.0495	0.0838	0.0246	0.0806	0.1011	0.0504	0.022	0.0506	0.0431	0.0622	0.0543	0.0181	0.0307	0.066
JTT+I+F	173	37458.3	36176.2	-17912.7	0.00561798	n/a	0.0865553	0.0741448	0.0316627	0.0565632	0.0104216	0.0291965	0.0848051	0.076611	0.0216388	0.0618138	0.0953063	0.0527446	0.0270485	0.0412888	0.0344471	0.0424025	0.0501989	0.00914877	0.0442323	0.0697693
rtREV+I+F	173	37458.9	36176.8	-17913	0.00561176	n/a	0.0865553	0.0741448	0.0316627	0.0565632	0.0104216	0.0291965	0.0848051	0.076611	0.0216388	0.0618138	0.0953063	0.0527446	0.0270485	0.0412888	0.0344471	0.0424025	0.0501989	0.00914877	0.0442323	0.0697693
rtREV+F	172	37471.3	36196.6	-17923.9	n/a	n/a	0.0865553	0.0741448	0.0316627	0.0565632	0.0104216	0.0291965	0.0848051	0.076611	0.0216388	0.0618138	0.0953063	0.0527446	0.0270485	0.0412888	0.0344471	0.0424025	0.0501989	0.00914877	0.0442323	0.0697693
rtREV+I	154	37482.1	36340.3	-18014.2	0.00561798	n/a	0.0646	0.0453	0.0376	0.0422	0.0114	0.0606	0.0607	0.0639	0.0273	0.0679	0.1018	0.0751	0.015	0.0287	0.0681	0.0488	0.0622	0.0251	0.0318	0.0619
JTT+F	172	37485.6	36210.9	-17931	n/a	n/a	0.0865553	0.0741448	0.0316627	0.0565632	0.0104216	0.0291965	0.0848051	0.076611	0.0216388	0.0618138	0.0953063	0.0527446	0.0270485	0.0412888	0.0344471	0.0424025	0.0501989	0.00914877	0.0442323	0.0697693
rtREV	153	37491.5	36357.2	-18023.7	n/a	n/a	0.0646	0.0453	0.0376	0.0422	0.0114	0.0606	0.0607	0.0639	0.0273	0.0679	0.1018	0.0751	0.015	0.0287	0.0681	0.0488	0.0622	0.0251	0.0318	0.0619
cpREV+G+I	155	37527	36377.8	-18032	0.00334389	1.71833	0.0756	0.0621	0.041	0.0371	0.0091	0.0382	0.0495	0.0838	0.0246	0.0806	0.1011	0.0504	0.022	0.0506	0.0431	0.0622	0.0543	0.0181	0.0307	0.066
Dayhoff+I	154	37787.9	36646.1	-18167.2	0.00559235	n/a	0.0871	0.0409	0.0404	0.0469	0.0335	0.0383	0.0495	0.0886	0.0336	0.0369	0.0854	0.0805	0.0148	0.0398	0.0507	0.0696	0.0585	0.0105	0.0299	0.0647
Dayhoff	153	37815	36680.6	-18185.4	n/a	n/a	0.0871	0.0409	0.0404	0.0469	0.0335	0.0383	0.0495	0.0886	0.0336	0.0369	0.0854	0.0805	0.0148	0.0398	0.0507	0.0696	0.0585	0.0105	0.0299	0.0647
mtREV24+I+F	173	38197.5	36915.4	-18282.3	0.00561238	n/a	0.0865553	0.0741448	0.0316627	0.0565632	0.0104216	0.0291965	0.0848051	0.076611	0.0216388	0.0618138	0.0953063	0.0527446	0.0270485	0.0412888	0.0344471	0.0424025	0.0501989	0.00914877	0.0442323	0.0697693
mtREV24+F	172	38202.6	36927.8	-18289.5	n/a	n/a	0.0865553	0.0741448	0.0316627	0.0565632	0.0104216	0.0291965	0.0848051	0.076611	0.0216388	0.0618138	0.0953063	0.0527446	0.0270485	0.0412888	0.0344471	0.0424025	0.0501989	0.00914877	0.0442323	0.0697693
cpREV+I+F	173	38234.8	36952.7	-18300.9	0.00157215	n/a	0.0865553	0.0741448	0.0316627	0.0565632	0.0104216	0.0291965	0.0848051	0.076611	0.0216388	0.0618138	0.0953063	0.0527446	0.0270485	0.0412888	0.0344471	0.0424025	0.0501989	0.00914877	0.0442323	0.0697693
cpREV+I	154	38248	37106.3	-18397.2	0.00152299	n/a	0.0756	0.0621	0.041	0.0371	0.0091	0.0382	0.0495	0.0838	0.0246	0.0806	0.1011	0.0504	0.022	0.0506	0.0431	0.0622	0.0543	0.0181	0.0307	0.066
cpREV	153	38251.2	37116.9	-18403.5	n/a	n/a	0.0756	0.0621	0.041	0.0371	0.0091	0.0382	0.0495	0.0838	0.0246	0.0806	0.1011	0.0504	0.022	0.0506	0.0431	0.0622	0.0543	0.0181	0.0307	0.066
cpREV+F	172	38361.2	37086.5	-18368.8	n/a	n/a	0.0865553	0.0741448	0.0316627	0.0565632	0.0104216	0.0291965	0.0848051	0.076611	0.0216388	0.0618138	0.0953063	0.0527446	0.0270485	0.0412888	0.0344471	0.0424025	0.0501989	0.00914877	0.0442323	0.0697693
mtREV24+G	154	38902.2	37760.4	-18724.3	n/a	1.76958	0.072	0.019	0.039	0.019	0.006	0.025	0.024	0.056	0.028	0.087	0.168	0.023	0.053	0.06	0.055	0.072	0.088	0.029	0.033	0.044
mtREV24+G+I	155	38911.7	37762.5	-18724.3	0	1.76988	0.072	0.019	0.039	0.019	0.006	0.025	0.024	0.056	0.028	0.087	0.168	0.023	0.053	0.06	0.055	0.072	0.088	0.029	0.033	0.044
Dayhoff+I+F	173	40070	38787.9	-19218.5	9.98968e-06	n/a	0.0865553	0.0741448	0.0316627	0.0565632	0.0104216	0.0291965	0.0848051	0.076611	0.0216388	0.0618138	0.0953063	0.0527446	0.0270485	0.0412888	0.0344471	0.0424025	0.0501989	0.00914877	0.0442323	0.0697693
mtREV24+I	154	40090.1	38948.3	-19318.2	0.005611	n/a	0.072	0.019	0.039	0.019	0.006	0.025	0.024	0.056	0.028	0.087	0.168	0.023	0.053	0.06	0.055	0.072	0.088	0.029	0.033	0.044
mtREV24	153	40135.1	39000.7	-19345.4	n/a	n/a	0.072	0.019	0.039	0.019	0.006	0.025	0.024	0.056	0.028	0.087	0.168	0.023	0.053	0.06	0.055	0.072	0.088	0.029	0.033	0.044
Dayhoff+F	172	40181.6	38906.9	-19279	n/a	n/a	0.0865553	0.0741448	0.0316627	0.0565632	0.0104216	0.0291965	0.0848051	0.076611	0.0216388	0.0618138	0.0953063	0.0527446	0.0270485	0.0412888	0.0344471	0.0424025	0.0501989	0.00914877	0.0442323	0.0697693

## Sheet: Caption
Table. Maximum Likelihood fits of 48 different amino acid substitution models
NOTE.-- Models with the lowest BIC scores (Bayesian Information Criterion) are considered to describe the substitution pattern the best. For each model, AICc value (Akaike Information Criterion, corrected), Maximum Likelihood value (lnL), and the number of parameters (including branch lengths) are also presented [1]. Non-uniformity of evolutionary rates among sites may be modeled by using a discr…
Abbreviations: GTR: General Time Reversible; JTT: Jones-Taylor-Thornton; rtREV: General Reverse Transcriptase; cpREV: General Reversible Chloroplast; mtREV24: General Reversible Mitochondrial.
1. Nei M. and Kumar S. (2000). Molecular Evolution and Phylogenetics. Oxford University Press, New York.
2. Tamura K., Stecher G., Peterson D., Filipski A., and Kumar S. (2013). MEGA6: Molecular Evolutionary Genetics Analysis version 6.0. Molecular Biology and Evolution30: 2725-2729.
Disclaimer: Although utmost care has been taken to ensure the correctness of the caption, the caption text is provided "as is" without any warranty of any kind. Authors advise the user to carefully check the caption prior to its use for any purpose and report any errors or problems to the authors immediately (www.megasoftware.net). In no event shall the authors and their employers be liable for a…

## Sheet: LG+G
From\To	A	R	N	D	C	Q	E	G	H	I	L	K	M	F	P	S	T	W	Y	V
A	-	0.0012077	0.000590135	0.00106464	0.00163538	0.00200807	0.00377571	0.00601616	0.00040742	0.000472971	0.00198931	0.0017602	0.00131017	0.00054504	0.00263396	0.0146919	0.00579001	0.000110741	0.000379807	0.00894738
R	0.00170694	-	0.00160289	0.00033397	0.000351211	0.00581349	0.00132324	0.00113621	0.00275498	0.000400874	0.00151888	0.0207545	0.000564302	0.000113266	0.000743751	0.0026671	0.00156688	0.000363754	0.000545428	0.000600106
N	0.00111155	0.00213611	-	0.0136767	0.000347411	0.00351088	0.00196944	0.00418632	0.00511945	0.00060452	0.000344321	0.00703754	0.00043244	0.000192332	0.000361856	0.0124578	0.00541432	2.78058e-05	0.00106162	0.000293888
D	0.00158668	0.000352157	0.0108216	-	4.11006e-05	0.00108362	0.0190645	0.00246036	0.00105258	3.37453e-05	7.58616e-05	0.000928328	2.97786e-05	3.74158e-05	0.000882249	0.00385473	0.00115248	1.83162e-05	0.000234357	0.000133329
C	0.00999481	0.00151867	0.00112725	0.000168545	-	0.000175586	1.27209e-05	0.00165766	0.000727224	0.00101213	0.00298901	4.35229e-05	0.00104167	0.00237447	0.000168601	0.00865405	0.00309453	0.000410645	0.00202173	0.00688046
Q	0.00389457	0.00797735	0.00361509	0.00141016	5.57206e-05	-	0.0150098	0.000780277	0.00546489	0.000229979	0.00293089	0.010611	0.00194953	7.70293e-05	0.00139631	0.00380361	0.00292311	0.000144739	0.000446375	0.000738625
E	0.00417023	0.00103405	0.00115485	0.0141286	2.29891e-06	0.00854783	-	0.00101582	0.000481242	0.000139732	0.000350591	0.00592896	0.000202504	4.04127e-05	0.00093806	0.00190199	0.00163604	4.77066e-05	0.000208216	0.000860488
G	0.0082961	0.00110855	0.00306484	0.00227649	0.000374019	0.000554782	0.00126826	-	0.000353635	2.74792e-05	0.000222719	0.000973199	0.000162645	0.000192463	0.000440527	0.00540782	0.000351368	0.000164527	9.48463e-05	0.000269352
H	0.00144098	0.00689404	0.00961302	0.00249793	0.00042085	0.00996588	0.00154105	0.000907018	-	0.000343709	0.00184329	0.00228757	0.000515742	0.00146548	0.00113811	0.00307692	0.00158115	0.000365866	0.00920524	0.000417939
I	0.000601636	0.000360785	0.000408256	2.88021e-05	0.000210659	0.000150837	0.000160929	2.53483e-05	0.000123616	-	0.0208577	0.000521871	0.00498129	0.00239053	0.000175085	0.000199236	0.00279755	6.84237e-05	0.000403335	0.0373966
L	0.00158746	0.000857559	0.000145876	4.06194e-05	0.000390275	0.00120592	0.000253302	0.000128885	0.000415889	0.0130848	-	0.000451108	0.00735764	0.00557003	0.000557053	0.000566541	0.000819818	0.000379702	0.00051977	0.00597955
K	0.00215437	0.0179725	0.00457299	0.000762378	8.71603e-06	0.00669628	0.00657013	0.000863782	0.000791621	0.000502136	0.000691892	-	0.000765333	5.13844e-05	0.000873003	0.00232688	0.00307663	3.05817e-05	0.000228849	0.000650376
M	0.00451352	0.00137544	0.000790925	6.88342e-05	0.000587166	0.00346289	0.000631627	0.000406324	0.000502349	0.0134906	0.0317634	0.00215418	-	0.00386458	0.000223324	0.00107834	0.0054676	0.000426606	0.000834874	0.00666775
F	0.00101873	0.000149785	0.000190854	4.69241e-05	0.000726173	7.42342e-05	6.83889e-05	0.000260868	0.000774449	0.00351256	0.0130463	7.84698e-05	0.00209673	-	0.00021128	0.00112452	0.000446533	0.00150569	0.0135367	0.00229906
P	0.00472881	0.000944736	0.000344906	0.00106279	4.95275e-05	0.00129254	0.00152479	0.000573536	0.000577711	0.000247111	0.00125326	0.00128056	0.000116383	0.000202942	-	0.00415886	0.00154653	5.82949e-05	0.000155443	0.00104123
S	0.0189818	0.00243803	0.00854522	0.00334168	0.00182946	0.00253381	0.00222488	0.00506672	0.00112398	0.000202361	0.000917258	0.00245627	0.000404414	0.000777316	0.0029929	-	0.0175156	0.000152499	0.000694789	0.000345443
T	0.00859108	0.00164492	0.00426515	0.0011474	0.00075129	0.00223631	0.00219787	0.000378073	0.000663327	0.00326322	0.00152436	0.0037298	0.00235492	0.000354481	0.00127816	0.0201156	-	8.62956e-05	0.000426436	0.00768418
W	0.000725662	0.00168645	9.67348e-05	8.05328e-05	0.000440288	0.000489026	0.000283037	0.000781826	0.00067785	0.000352479	0.00311795	0.000163731	0.000811457	0.00527877	0.000212772	0.000773453	0.000381107	-	0.00546714	0.000665504
Y	0.000879221	0.000893333	0.00130475	0.00036402	0.000765778	0.000532788	0.000436404	0.000159221	0.00602498	0.000734009	0.00150781	0.000432841	0.000561007	0.0167656	0.00020043	0.00124488	0.000665305	0.00193139	-	0.000875515
V	0.0102309	0.000485495	0.00017841	0.000102295	0.00128729	0.000435471	0.00089084	0.000223348	0.000135118	0.0336162	0.00856812	0.000607608	0.00221313	0.00140649	0.000663161	0.000305727	0.00592168	0.000116129	0.000432459	-

## Sheet: LG+G+I
From\To	A	R	N	D	C	Q	E	G	H	I	L	K	M	F	P	S	T	W	Y	V
A	-	0.0012077	0.000590135	0.00106464	0.00163538	0.00200807	0.00377571	0.00601616	0.00040742	0.000472971	0.00198931	0.0017602	0.00131017	0.00054504	0.00263396	0.0146919	0.00579001	0.000110741	0.000379807	0.00894738
R	0.00170694	-	0.00160289	0.00033397	0.000351211	0.00581349	0.00132324	0.00113621	0.00275498	0.000400874	0.00151888	0.0207545	0.000564302	0.000113266	0.000743751	0.0026671	0.00156688	0.000363754	0.000545428	0.000600106
N	0.00111155	0.00213611	-	0.0136767	0.000347411	0.00351088	0.00196944	0.00418632	0.00511945	0.00060452	0.000344321	0.00703754	0.00043244	0.000192332	0.000361856	0.0124578	0.00541432	2.78058e-05	0.00106162	0.000293888
D	0.00158668	0.000352157	0.0108216	-	4.11006e-05	0.00108362	0.0190645	0.00246036	0.00105258	3.37453e-05	7.58616e-05	0.000928328	2.97786e-05	3.74158e-05	0.000882249	0.00385473	0.00115248	1.83162e-05	0.000234357	0.000133329
C	0.00999481	0.00151867	0.00112725	0.000168545	-	0.000175586	1.27209e-05	0.00165766	0.000727224	0.00101213	0.00298901	4.35229e-05	0.00104167	0.00237447	0.000168601	0.00865405	0.00309453	0.000410645	0.00202173	0.00688046
Q	0.00389457	0.00797735	0.00361509	0.00141016	5.57206e-05	-	0.0150098	0.000780277	0.00546489	0.000229979	0.00293089	0.010611	0.00194953	7.70293e-05	0.00139631	0.00380361	0.00292311	0.000144739	0.000446375	0.000738625
E	0.00417023	0.00103405	0.00115485	0.0141286	2.29891e-06	0.00854783	-	0.00101582	0.000481242	0.000139732	0.000350591	0.00592896	0.000202504	4.04127e-05	0.00093806	0.00190199	0.00163604	4.77066e-05	0.000208216	0.000860488
G	0.0082961	0.00110855	0.00306484	0.00227649	0.000374019	0.000554782	0.00126826	-	0.000353635	2.74792e-05	0.000222719	0.000973199	0.000162645	0.000192463	0.000440527	0.00540782	0.000351368	0.000164527	9.48463e-05	0.000269352
H	0.00144098	0.00689404	0.00961302	0.00249793	0.00042085	0.00996588	0.00154105	0.000907018	-	0.000343709	0.00184329	0.00228757	0.000515742	0.00146548	0.00113811	0.00307692	0.00158115	0.000365866	0.00920524	0.000417939
I	0.000601636	0.000360785	0.000408256	2.88021e-05	0.000210659	0.000150837	0.000160929	2.53483e-05	0.000123616	-	0.0208577	0.000521871	0.00498129	0.00239053	0.000175085	0.000199236	0.00279755	6.84237e-05	0.000403335	0.0373966
L	0.00158746	0.000857559	0.000145876	4.06194e-05	0.000390275	0.00120592	0.000253302	0.000128885	0.000415889	0.0130848	-	0.000451108	0.00735764	0.00557003	0.000557053	0.000566541	0.000819818	0.000379702	0.00051977	0.00597955
K	0.00215437	0.0179725	0.00457299	0.000762378	8.71603e-06	0.00669628	0.00657013	0.000863782	0.000791621	0.000502136	0.000691892	-	0.000765333	5.13844e-05	0.000873003	0.00232688	0.00307663	3.05817e-05	0.000228849	0.000650376
M	0.00451352	0.00137544	0.000790925	6.88342e-05	0.000587166	0.00346289	0.000631627	0.000406324	0.000502349	0.0134906	0.0317634	0.00215418	-	0.00386458	0.000223324	0.00107834	0.0054676	0.000426606	0.000834874	0.00666775
F	0.00101873	0.000149785	0.000190854	4.69241e-05	0.000726173	7.42342e-05	6.83889e-05	0.000260868	0.000774449	0.00351256	0.0130463	7.84698e-05	0.00209673	-	0.00021128	0.00112452	0.000446533	0.00150569	0.0135367	0.00229906
P	0.00472881	0.000944736	0.000344906	0.00106279	4.95275e-05	0.00129254	0.00152479	0.000573536	0.000577711	0.000247111	0.00125326	0.00128056	0.000116383	0.000202942	-	0.00415886	0.00154653	5.82949e-05	0.000155443	0.00104123
S	0.0189818	0.00243803	0.00854522	0.00334168	0.00182946	0.00253381	0.00222488	0.00506672	0.00112398	0.000202361	0.000917258	0.00245627	0.000404414	0.000777316	0.0029929	-	0.0175156	0.000152499	0.000694789	0.000345443
T	0.00859108	0.00164492	0.00426515	0.0011474	0.00075129	0.00223631	0.00219787	0.000378073	0.000663327	0.00326322	0.00152436	0.0037298	0.00235492	0.000354481	0.00127816	0.0201156	-	8.62956e-05	0.000426436	0.00768418
W	0.000725662	0.00168645	9.67348e-05	8.05328e-05	0.000440288	0.000489026	0.000283037	0.000781826	0.00067785	0.000352479	0.00311795	0.000163731	0.000811457	0.00527877	0.000212772	0.000773453	0.000381107	-	0.00546714	0.000665504
Y	0.000879221	0.000893333	0.00130475	0.00036402	0.000765778	0.000532788	0.000436404	0.000159221	0.00602498	0.000734009	0.00150781	0.000432841	0.000561007	0.0167656	0.00020043	0.00124488	0.000665305	0.00193139	-	0.000875515
V	0.0102309	0.000485495	0.00017841	0.000102295	0.00128729	0.000435471	0.00089084	0.000223348	0.000135118	0.0336162	0.00856812	0.000607608	0.00221313	0.00140649	0.000663161	0.000305727	0.00592168	0.000116129	0.000432459	-

## Sheet: WAG+G
From\To	A	R	N	D	C	Q	E	G	H	I	L	K	M	F	P	S	T	W	Y	V
A	-	0.00129353	0.00106292	0.00224834	0.0010576	0.0017798	0.00490127	0.00629039	0.000412993	0.000499744	0.00182954	0.00299811	0.000929367	0.000431451	0.00351108	0.0124977	0.00690214	8.68013e-05	0.000452894	0.00758495
R	0.00254835	-	0.00132455	0.00044816	0.000543906	0.00594605	0.00135984	0.00259598	0.00278472	0.000483315	0.00228821	0.0177036	0.000710589	0.000210528	0.00165843	0.00453885	0.00180407	0.000893018	0.000717777	0.000952269
N	0.00235558	0.00149	-	0.0165185	0.000273148	0.00302374	0.00293298	0.00499761	0.00515507	0.00143262	0.000604743	0.00996434	0.000206179	0.000197104	0.000476135	0.014735	0.00660586	5.51781e-05	0.00204309	0.000742028
D	0.0034143	0.000345454	0.0113191	-	3.11962e-05	0.00120818	0.0191182	0.00384329	0.00121268	0.000101939	0.000389917	0.00158746	0.000107919	9.57837e-05	0.00103482	0.00397369	0.00121982	9.95638e-05	0.000612759	0.000575995
C	0.0047451	0.0012387	0.000552999	9.21696e-05	-	0.000193568	6.61161e-05	0.00136167	0.000324412	0.000439775	0.00176689	0.000244919	0.000406159	0.000815825	0.000267023	0.00521909	0.00166926	0.000550172	0.00102311	0.0037892
Q	0.00419788	0.0071188	0.00321814	0.00187651	0.000101758	-	0.0169361	0.00146547	0.00559525	0.00029446	0.00399776	0.0128851	0.0016073	0.000204808	0.00227809	0.00381467	0.00279172	0.000165524	0.00042839	0.00113918
E	0.00731303	0.0010299	0.00197469	0.0187844	2.19873e-05	0.0107138	-	0.00252073	0.000742746	0.000329298	0.000709275	0.00854982	0.000327775	0.000166301	0.00166543	0.00261365	0.00267729	0.000120118	0.000369304	0.00222606
G	0.00654549	0.00137114	0.00234654	0.00263347	0.000315798	0.000646518	0.00175793	-	0.000324983	7.87093e-05	0.000281864	0.00123581	0.00018109	0.000102344	0.000594483	0.00497498	0.000734865	0.00025855	0.00019491	0.000708002
H	0.00146438	0.005012	0.00824797	0.0028315	0.00025638	0.00841147	0.00176507	0.00110741	-	0.000357202	0.00229644	0.00294573	0.000420366	0.00139251	0.00169921	0.00274427	0.00154015	0.000201456	0.00728709	0.000447525
I	0.00089324	0.0004385	0.00115546	0.000119984	0.000175197	0.000223145	0.000394477	0.000135202	0.000180062	-	0.0145796	0.0010713	0.00442839	0.0021716	0.000243897	0.00118437	0.00474488	0.000163028	0.000790464	0.0295732
L	0.00183843	0.00116713	0.000274206	0.000258011	0.000395721	0.00170319	0.000477673	0.000272195	0.000650802	0.00819652	-	0.000852044	0.0050489	0.00433548	0.00101495	0.00127817	0.00106283	0.000510459	0.000749919	0.00680728
K	0.0041871	0.01255	0.00627936	0.00145992	7.62366e-05	0.00762948	0.00800265	0.00165864	0.00116024	0.000837061	0.00118419	-	0.000971785	0.000182088	0.00135922	0.00358576	0.00451326	0.000105501	0.000250709	0.00115488
M	0.0041281	0.00160214	0.000413246	0.000315663	0.0004021	0.00302691	0.000975776	0.000773023	0.000526598	0.0110049	0.0223179	0.00309077	-	0.00244044	0.000418164	0.00183122	0.00493349	0.000395676	0.000806017	0.00778323
F	0.000972518	0.000240876	0.000200476	0.000142173	0.000409862	0.000195729	0.00025123	0.000221699	0.000885225	0.00273858	0.00972519	0.000293887	0.00123843	-	0.000394037	0.00202411	0.000559376	0.00117362	0.0121424	0.00245731
P	0.00664634	0.00159352	0.0004067	0.00128994	0.000112659	0.00182832	0.0021129	0.00108148	0.000907151	0.000258302	0.00191198	0.00184232	0.000178207	0.000330913	-	0.00598145	0.0025882	0.000106959	0.000406447	0.00119062
S	0.0155736	0.00287095	0.00828537	0.00326074	0.00144954	0.00201539	0.00218283	0.00595783	0.000964445	0.000825708	0.00158505	0.00319946	0.000513734	0.001119	0.00393754	-	0.0142462	0.000401841	0.00148057	0.000880012
T	0.00979989	0.0013002	0.00423222	0.0011405	0.000528247	0.00168054	0.00254768	0.00100272	0.000616722	0.00376914	0.00150175	0.00458841	0.00157699	0.000352351	0.0019413	0.0162321	-	8.50604e-05	0.000547736	0.00524905
W	0.000522694	0.0027296	0.00014993	0.000394805	0.000738405	0.000422594	0.000484776	0.00149624	0.000342129	0.000549239	0.00305898	0.000454894	0.00053641	0.00313531	0.000340247	0.00194184	0.000360754	-	0.00467576	0.0013815
Y	0.00111224	0.000894764	0.00226407	0.000990948	0.000560013	0.000446047	0.000607849	0.000460013	0.00504712	0.00108608	0.00183278	0.000440864	0.000445638	0.0132294	0.000527305	0.00291788	0.000947402	0.00190692	-	0.00119003
V	0.00926811	0.000590631	0.000409129	0.000463466	0.00103196	0.000590161	0.001823	0.000831397	0.000154221	0.020217	0.00827765	0.00101044	0.00214109	0.00133209	0.000768547	0.000862911	0.00451733	0.000280329	0.0005921	-

## Sheet: WAG+G+I
From\To	A	R	N	D	C	Q	E	G	H	I	L	K	M	F	P	S	T	W	Y	V
A	-	0.00129353	0.00106292	0.00224834	0.0010576	0.0017798	0.00490127	0.00629039	0.000412993	0.000499744	0.00182954	0.00299811	0.000929367	0.000431451	0.00351108	0.0124977	0.00690214	8.68013e-05	0.000452894	0.00758495
R	0.00254835	-	0.00132455	0.00044816	0.000543906	0.00594605	0.00135984	0.00259598	0.00278472	0.000483315	0.00228821	0.0177036	0.000710589	0.000210528	0.00165843	0.00453885	0.00180407	0.000893018	0.000717777	0.000952269
N	0.00235558	0.00149	-	0.0165185	0.000273148	0.00302374	0.00293298	0.00499761	0.00515507	0.00143262	0.000604743	0.00996434	0.000206179	0.000197104	0.000476135	0.014735	0.00660586	5.51781e-05	0.00204309	0.000742028
D	0.0034143	0.000345454	0.0113191	-	3.11962e-05	0.00120818	0.0191182	0.00384329	0.00121268	0.000101939	0.000389917	0.00158746	0.000107919	9.57837e-05	0.00103482	0.00397369	0.00121982	9.95638e-05	0.000612759	0.000575995
C	0.0047451	0.0012387	0.000552999	9.21696e-05	-	0.000193568	6.61161e-05	0.00136167	0.000324412	0.000439775	0.00176689	0.000244919	0.000406159	0.000815825	0.000267023	0.00521909	0.00166926	0.000550172	0.00102311	0.0037892
Q	0.00419788	0.0071188	0.00321814	0.00187651	0.000101758	-	0.0169361	0.00146547	0.00559525	0.00029446	0.00399776	0.0128851	0.0016073	0.000204808	0.00227809	0.00381467	0.00279172	0.000165524	0.00042839	0.00113918
E	0.00731303	0.0010299	0.00197469	0.0187844	2.19873e-05	0.0107138	-	0.00252073	0.000742746	0.000329298	0.000709275	0.00854982	0.000327775	0.000166301	0.00166543	0.00261365	0.00267729	0.000120118	0.000369304	0.00222606
G	0.00654549	0.00137114	0.00234654	0.00263347	0.000315798	0.000646518	0.00175793	-	0.000324983	7.87093e-05	0.000281864	0.00123581	0.00018109	0.000102344	0.000594483	0.00497498	0.000734865	0.00025855	0.00019491	0.000708002
H	0.00146438	0.005012	0.00824797	0.0028315	0.00025638	0.00841147	0.00176507	0.00110741	-	0.000357202	0.00229644	0.00294573	0.000420366	0.00139251	0.00169921	0.00274427	0.00154015	0.000201456	0.00728709	0.000447525
I	0.00089324	0.0004385	0.00115546	0.000119984	0.000175197	0.000223145	0.000394477	0.000135202	0.000180062	-	0.0145796	0.0010713	0.00442839	0.0021716	0.000243897	0.00118437	0.00474488	0.000163028	0.000790464	0.0295732
L	0.00183843	0.00116713	0.000274206	0.000258011	0.000395721	0.00170319	0.000477673	0.000272195	0.000650802	0.00819652	-	0.000852044	0.0050489	0.00433548	0.00101495	0.00127817	0.00106283	0.000510459	0.000749919	0.00680728
K	0.0041871	0.01255	0.00627936	0.00145992	7.62366e-05	0.00762948	0.00800265	0.00165864	0.00116024	0.000837061	0.00118419	-	0.000971785	0.000182088	0.00135922	0.00358576	0.00451326	0.000105501	0.000250709	0.00115488
M	0.0041281	0.00160214	0.000413246	0.000315663	0.0004021	0.00302691	0.000975776	0.000773023	0.000526598	0.0110049	0.0223179	0.00309077	-	0.00244044	0.000418164	0.00183122	0.00493349	0.000395676	0.000806017	0.00778323
F	0.000972518	0.000240876	0.000200476	0.000142173	0.000409862	0.000195729	0.00025123	0.000221699	0.000885225	0.00273858	0.00972519	0.000293887	0.00123843	-	0.000394037	0.00202411	0.000559376	0.00117362	0.0121424	0.00245731
P	0.00664634	0.00159352	0.0004067	0.00128994	0.000112659	0.00182832	0.0021129	0.00108148	0.000907151	0.000258302	0.00191198	0.00184232	0.000178207	0.000330913	-	0.00598145	0.0025882	0.000106959	0.000406447	0.00119062
S	0.0155736	0.00287095	0.00828537	0.00326074	0.00144954	0.00201539	0.00218283	0.00595783	0.000964445	0.000825708	0.00158505	0.00319946	0.000513734	0.001119	0.00393754	-	0.0142462	0.000401841	0.00148057	0.000880012
T	0.00979989	0.0013002	0.00423222	0.0011405	0.000528247	0.00168054	0.00254768	0.00100272	0.000616722	0.00376914	0.00150175	0.00458841	0.00157699	0.000352351	0.0019413	0.0162321	-	8.50604e-05	0.000547736	0.00524905
W	0.000522694	0.0027296	0.00014993	0.000394805	0.000738405	0.000422594	0.000484776	0.00149624	0.000342129	0.000549239	0.00305898	0.000454894	0.00053641	0.00313531	0.000340247	0.00194184	0.000360754	-	0.00467576	0.0013815
Y	0.00111224	0.000894764	0.00226407	0.000990948	0.000560013	0.000446047	0.000607849	0.000460013	0.00504712	0.00108608	0.00183278	0.000440864	0.000445638	0.0132294	0.000527305	0.00291788	0.000947402	0.00190692	-	0.00119003
V	0.00926811	0.000590631	0.000409129	0.000463466	0.00103196	0.000590161	0.001823	0.000831397	0.000154221	0.020217	0.00827765	0.00101044	0.00214109	0.00133209	0.000768547	0.000862911	0.00451733	0.000280329	0.0005921	-

## Sheet: WAG+G+F
From\To	A	R	N	D	C	Q	E	G	H	I	L	K	M	F	P	S	T	W	Y	V
A	-	0.00216987	0.000856526	0.00221784	0.000567904	0.00140752	0.00712219	0.00575873	0.0003639	0.000634086	0.00201217	0.00253621	0.0012823	0.00046113	0.00262924	0.0075836	0.00564949	5.49166e-05	0.000564977	0.0074259
R	0.00253307	-	0.00106736	0.00044208	0.000292065	0.00470233	0.00197603	0.00237657	0.00245369	0.00061324	0.00251661	0.0149761	0.000980436	0.00022501	0.0012419	0.00275418	0.00147666	0.000564986	0.000895413	0.000932302
N	0.00234146	0.00249944	-	0.0162944	0.000146674	0.00239127	0.00426201	0.00457522	0.00454228	0.00181774	0.000665107	0.0084292	0.000284476	0.000210663	0.000356549	0.00894122	0.00540698	3.49095e-05	0.00254871	0.000726469
D	0.00339382	0.000579491	0.00912122	-	1.67516e-05	0.000955466	0.0277812	0.00351846	0.00106852	0.000129343	0.000428838	0.00134289	0.000148902	0.000102373	0.000774915	0.00241125	0.00099844	6.2991e-05	0.000764406	0.000563918
C	0.00471664	0.00207789	0.00044562	9.09192e-05	-	0.00015308	9.60754e-05	0.00124658	0.000285849	0.000557996	0.00194325	0.000207186	0.000560398	0.000871945	0.000199958	0.00316695	0.00136631	0.000348078	0.00127631	0.00370975
Q	0.0041727	0.0119416	0.00259326	0.00185105	5.46416e-05	-	0.0246104	0.00134161	0.00493013	0.000373617	0.00439681	0.0109	0.00221767	0.000218897	0.00170592	0.00231475	0.00228506	0.000104722	0.000534409	0.00111529
E	0.00726918	0.00172764	0.00159126	0.0185295	1.18066e-05	0.00847282	-	0.00230768	0.000654454	0.000417821	0.000780073	0.00723261	0.000452248	0.00017774	0.00124714	0.00158597	0.0021914	7.59953e-05	0.0004607	0.00217938
G	0.00650623	0.00230006	0.0018909	0.00259774	0.000169576	0.000511287	0.0025545	-	0.000286351	9.9868e-05	0.000309999	0.00104541	0.000249859	0.000109384	0.000445172	0.00301883	0.000601497	0.000163577	0.000243146	0.000693156
H	0.0014556	0.00840751	0.00664642	0.00279309	0.00013767	0.00665206	0.00256488	0.00101381	-	0.000453225	0.00252567	0.0024919	0.000580001	0.0014883	0.00127244	0.00166523	0.00126063	0.000127455	0.00909051	0.000438141
I	0.000887884	0.000735572	0.000931096	0.000118356	9.40766e-05	0.00017647	0.000573226	0.000123775	0.000158658	-	0.0160349	0.000906254	0.00611007	0.00232099	0.00018264	0.000718676	0.00388375	0.000103143	0.00098609	0.0289531
L	0.00182741	0.00195783	0.000220962	0.000254511	0.000212492	0.00134694	0.000694122	0.000249189	0.00057344	0.0103999	-	0.000720776	0.00696622	0.00463371	0.000760037	0.000775594	0.000869944	0.000322952	0.00093551	0.00666455
K	0.00416199	0.0210524	0.00506007	0.00144011	4.09372e-05	0.00603363	0.0116289	0.00151845	0.00102232	0.00106208	0.0013024	-	0.00134082	0.000194614	0.00101784	0.00217585	0.00369416	6.67472e-05	0.000312755	0.00113066
M	0.00410335	0.00268755	0.000333004	0.00031138	0.000215918	0.00239378	0.00141793	0.000707688	0.000464	0.0139633	0.0245457	0.0026146	-	0.00260832	0.000313138	0.00111119	0.00403812	0.000250332	0.00100549	0.00762003
F	0.000966686	0.000404063	0.000161549	0.000140244	0.000220086	0.000154788	0.00036507	0.000202961	0.000779996	0.00347477	0.0106959	0.00024861	0.00170873	-	0.000295071	0.00122824	0.000457857	0.000742512	0.0151474	0.00240579
P	0.00660649	0.0026731	0.000327729	0.00127244	6.04952e-05	0.0014459	0.00307032	0.000990072	0.000799316	0.000327739	0.00210283	0.00155849	0.000245882	0.000353676	-	0.00362956	0.00211847	6.76695e-05	0.000507035	0.00116566
S	0.0154802	0.00481594	0.00667656	0.0032165	0.000778369	0.00159383	0.00317194	0.00545428	0.000849799	0.00104768	0.00174327	0.00270654	0.000708825	0.00119597	0.00294859	-	0.0116607	0.000254233	0.00184698	0.00086156
T	0.00974112	0.00218105	0.00341043	0.00112503	0.000283656	0.00132903	0.00370211	0.000917974	0.000543411	0.00478237	0.00165165	0.00388151	0.00217585	0.000376589	0.00145372	0.00984967	-	5.38152e-05	0.00068329	0.00513899
W	0.000519559	0.00457884	0.000120817	0.000389449	0.000396506	0.000334201	0.000704444	0.00136978	0.000301459	0.000696886	0.00336432	0.000384812	0.000740112	0.00335099	0.00025479	0.00117831	0.000295282	-	0.00583292	0.00135253
Y	0.00110557	0.00150094	0.00182444	0.000977504	0.000300714	0.000352748	0.000883285	0.000421133	0.00444716	0.00137804	0.00201572	0.000372943	0.000614869	0.0141394	0.000394867	0.00177058	0.000775461	0.00120645	-	0.00116508
V	0.00921252	0.00099077	0.000329686	0.000457179	0.000554136	0.000466718	0.00264905	0.000761128	0.000135889	0.0256517	0.00910391	0.000854767	0.00295417	0.00142372	0.000575518	0.000523616	0.00369749	0.000177356	0.000738634	-

## Sheet: WAG+G+I+F
From\To	A	R	N	D	C	Q	E	G	H	I	L	K	M	F	P	S	T	W	Y	V
A	-	0.00216987	0.000856526	0.00221784	0.000567904	0.00140752	0.00712219	0.00575873	0.0003639	0.000634086	0.00201217	0.00253621	0.0012823	0.00046113	0.00262924	0.0075836	0.00564949	5.49166e-05	0.000564977	0.0074259
R	0.00253307	-	0.00106736	0.00044208	0.000292065	0.00470233	0.00197603	0.00237657	0.00245369	0.00061324	0.00251661	0.0149761	0.000980436	0.00022501	0.0012419	0.00275418	0.00147666	0.000564986	0.000895413	0.000932302
N	0.00234146	0.00249944	-	0.0162944	0.000146674	0.00239127	0.00426201	0.00457522	0.00454228	0.00181774	0.000665107	0.0084292	0.000284476	0.000210663	0.000356549	0.00894122	0.00540698	3.49095e-05	0.00254871	0.000726469
D	0.00339382	0.000579491	0.00912122	-	1.67516e-05	0.000955466	0.0277812	0.00351846	0.00106852	0.000129343	0.000428838	0.00134289	0.000148902	0.000102373	0.000774915	0.00241125	0.00099844	6.2991e-05	0.000764406	0.000563918
C	0.00471664	0.00207789	0.00044562	9.09192e-05	-	0.00015308	9.60754e-05	0.00124658	0.000285849	0.000557996	0.00194325	0.000207186	0.000560398	0.000871945	0.000199958	0.00316695	0.00136631	0.000348078	0.00127631	0.00370975
Q	0.0041727	0.0119416	0.00259326	0.00185105	5.46416e-05	-	0.0246104	0.00134161	0.00493013	0.000373617	0.00439681	0.0109	0.00221767	0.000218897	0.00170592	0.00231475	0.00228506	0.000104722	0.000534409	0.00111529
E	0.00726918	0.00172764	0.00159126	0.0185295	1.18066e-05	0.00847282	-	0.00230768	0.000654454	0.000417821	0.000780073	0.00723261	0.000452248	0.00017774	0.00124714	0.00158597	0.0021914	7.59953e-05	0.0004607	0.00217938
G	0.00650623	0.00230006	0.0018909	0.00259774	0.000169576	0.000511287	0.0025545	-	0.000286351	9.9868e-05	0.000309999	0.00104541	0.000249859	0.000109384	0.000445172	0.00301883	0.000601497	0.000163577	0.000243146	0.000693156
H	0.0014556	0.00840751	0.00664642	0.00279309	0.00013767	0.00665206	0.00256488	0.00101381	-	0.000453225	0.00252567	0.0024919	0.000580001	0.0014883	0.00127244	0.00166523	0.00126063	0.000127455	0.00909051	0.000438141
I	0.000887884	0.000735572	0.000931096	0.000118356	9.40766e-05	0.00017647	0.000573226	0.000123775	0.000158658	-	0.0160349	0.000906254	0.00611007	0.00232099	0.00018264	0.000718676	0.00388375	0.000103143	0.00098609	0.0289531
L	0.00182741	0.00195783	0.000220962	0.000254511	0.000212492	0.00134694	0.000694122	0.000249189	0.00057344	0.0103999	-	0.000720776	0.00696622	0.00463371	0.000760037	0.000775594	0.000869944	0.000322952	0.00093551	0.00666455
K	0.00416199	0.0210524	0.00506007	0.00144011	4.09372e-05	0.00603363	0.0116289	0.00151845	0.00102232	0.00106208	0.0013024	-	0.00134082	0.000194614	0.00101784	0.00217585	0.00369416	6.67472e-05	0.000312755	0.00113066
M	0.00410335	0.00268755	0.000333004	0.00031138	0.000215918	0.00239378	0.00141793	0.000707688	0.000464	0.0139633	0.0245457	0.0026146	-	0.00260832	0.000313138	0.00111119	0.00403812	0.000250332	0.00100549	0.00762003
F	0.000966686	0.000404063	0.000161549	0.000140244	0.000220086	0.000154788	0.00036507	0.000202961	0.000779996	0.00347477	0.0106959	0.00024861	0.00170873	-	0.000295071	0.00122824	0.000457857	0.000742512	0.0151474	0.00240579
P	0.00660649	0.0026731	0.000327729	0.00127244	6.04952e-05	0.0014459	0.00307032	0.000990072	0.000799316	0.000327739	0.00210283	0.00155849	0.000245882	0.000353676	-	0.00362956	0.00211847	6.76695e-05	0.000507035	0.00116566
S	0.0154802	0.00481594	0.00667656	0.0032165	0.000778369	0.00159383	0.00317194	0.00545428	0.000849799	0.00104768	0.00174327	0.00270654	0.000708825	0.00119597	0.00294859	-	0.0116607	0.000254233	0.00184698	0.00086156
T	0.00974112	0.00218105	0.00341043	0.00112503	0.000283656	0.00132903	0.00370211	0.000917974	0.000543411	0.00478237	0.00165165	0.00388151	0.00217585	0.000376589	0.00145372	0.00984967	-	5.38152e-05	0.00068329	0.00513899
W	0.000519559	0.00457884	0.000120817	0.000389449	0.000396506	0.000334201	0.000704444	0.00136978	0.000301459	0.000696886	0.00336432	0.000384812	0.000740112	0.00335099	0.00025479	0.00117831	0.000295282	-	0.00583292	0.00135253
Y	0.00110557	0.00150094	0.00182444	0.000977504	0.000300714	0.000352748	0.000883285	0.000421133	0.00444716	0.00137804	0.00201572	0.000372943	0.000614869	0.0141394	0.000394867	0.00177058	0.000775461	0.00120645	-	0.00116508
V	0.00921252	0.00099077	0.000329686	0.000457179	0.000554136	0.000466718	0.00264905	0.000761128	0.000135889	0.0256517	0.00910391	0.000854767	0.00295417	0.00142372	0.000575518	0.000523616	0.00369749	0.000177356	0.000738634	-

## Sheet: LG+G+I+F
From\To	A	R	N	D	C	Q	E	G	H	I	L	K	M	F	P	S	T	W	Y	V
A	-	0.00163043	0.000453398	0.00115618	0.00134188	0.00146485	0.00455601	0.00818779	0.000401692	0.000479095	0.00194906	0.00146386	0.00157275	0.000541865	0.00209849	0.0103689	0.00555576	8.55261e-05	0.000501002	0.00919557
R	0.00190333	-	0.00123149	0.000362687	0.000288179	0.00424083	0.0015967	0.00154635	0.00271625	0.000406065	0.00148815	0.0172603	0.0006774	0.000112606	0.000592549	0.00188232	0.00150349	0.00028093	0.000719473	0.000616752
N	0.00123944	0.0028838	-	0.0148527	0.000285061	0.00256112	0.00237644	0.00569744	0.00504747	0.000612348	0.000337354	0.00585273	0.00051911	0.000191211	0.000288292	0.00879216	0.00519528	2.14746e-05	0.00140038	0.00030204
D	0.00176924	0.000475421	0.00831418	-	3.37242e-05	0.000790478	0.0230044	0.00334847	0.00103778	3.41822e-05	7.43267e-05	0.000772038	3.57468e-05	3.71978e-05	0.000702891	0.00272049	0.00110585	1.41457e-05	0.000309139	0.000137027
C	0.0111447	0.00205025	0.000866064	0.000183038	-	0.000128087	1.53498e-05	0.00225602	0.000717	0.00102523	0.00292853	3.61956e-05	0.00125044	0.00236064	0.000134325	0.00610763	0.00296934	0.000317145	0.00266686	0.00707132
Q	0.00434265	0.0107696	0.00277746	0.00153142	4.57204e-05	-	0.0181118	0.00106193	0.00538806	0.000232957	0.00287159	0.0088246	0.00234026	7.65806e-05	0.00111245	0.00268441	0.00280485	0.000111784	0.000588813	0.000759114
E	0.00465003	0.00139599	0.000887265	0.0153435	1.88633e-06	0.00623548	-	0.00138249	0.000474476	0.000141541	0.000343497	0.00493078	0.000243091	4.01773e-05	0.000747356	0.00134234	0.00156986	3.68442e-05	0.000274658	0.000884357
G	0.00925059	0.00149657	0.00235471	0.00247224	0.000306893	0.000404703	0.00153036	-	0.000348663	2.7835e-05	0.000218213	0.000809355	0.000195242	0.000191342	0.00035097	0.00381659	0.000337152	0.000127066	0.000125111	0.000276823
H	0.00160677	0.00930714	0.00738564	0.00271272	0.00034532	0.00726991	0.00185953	0.00123442	-	0.00034816	0.00180599	0.00190245	0.000619108	0.00145694	0.000906735	0.00217155	0.00151719	0.000282562	0.0121426	0.000429532
I	0.000670856	0.000487069	0.000313661	3.12787e-05	0.000172852	0.000110033	0.000194187	3.44982e-05	0.000121878	-	0.0204357	0.000434011	0.00597964	0.00237661	0.000139491	0.000140612	0.00268437	5.28442e-05	0.000532038	0.0384339
L	0.0017701	0.00115773	0.000112076	4.41121e-05	0.000320232	0.000879694	0.000305649	0.000175408	0.000410041	0.0132542	-	0.000375161	0.00883227	0.00553758	0.000443807	0.000399839	0.000786651	0.000293247	0.000685627	0.00614541
K	0.00240223	0.0242634	0.0035134	0.000827932	7.15176e-06	0.00488481	0.00792793	0.00117558	0.000780491	0.000508638	0.000677893	-	0.000918722	5.10851e-05	0.000695525	0.0016422	0.00295216	2.36185e-05	0.000301875	0.000668416
M	0.00503281	0.00185687	0.000607664	7.47529e-05	0.000481787	0.00252611	0.00076216	0.000552994	0.000495287	0.0136652	0.0311208	0.00179151	-	0.00384207	0.000177924	0.000761042	0.0052464	0.000329472	0.00110128	0.0068527
F	0.00113593	0.000202213	0.000146632	5.09589e-05	0.000595846	5.41524e-05	8.25222e-05	0.000355033	0.000763561	0.00355805	0.0127823	6.5259e-05	0.00251696	-	0.000168328	0.000793634	0.000428467	0.00116286	0.0178562	0.00236283
P	0.00527287	0.00127542	0.000264989	0.00115417	4.06388e-05	0.000942881	0.00183991	0.000780564	0.000569589	0.000250311	0.0012279	0.00106497	0.000139709	0.00020176	-	0.00293513	0.00148396	4.50217e-05	0.000205044	0.00107011
S	0.0211657	0.00329141	0.00656525	0.00362902	0.00150113	0.00184837	0.00268467	0.00689564	0.00110818	0.000204982	0.000898699	0.00204274	0.000485467	0.000772788	0.00238445	-	0.0168069	0.000117776	0.000916495	0.000355026
T	0.00957951	0.00222068	0.00327689	0.00124606	0.000616455	0.00163135	0.00265209	0.000514545	0.000654001	0.00330547	0.00149351	0.00310187	0.0028269	0.000352416	0.00101831	0.0141967	-	6.66468e-05	0.000562511	0.00789733
W	0.000809151	0.00227676	7.43209e-05	8.74576e-05	0.000361269	0.000356735	0.00034153	0.00106404	0.00066832	0.000357043	0.00305487	0.000136166	0.00097409	0.00524802	0.000169516	0.000545868	0.000365688	-	0.00721169	0.000683964
Y	0.000980378	0.00120602	0.00100243	0.00039532	0.000628344	0.000388659	0.000526592	0.000216695	0.00594027	0.000743513	0.0014773	0.000359969	0.000673445	0.0166679	0.000159684	0.000878582	0.000638389	0.00149163	-	0.000899801
V	0.011408	0.000655431	0.000137072	0.000111091	0.00105626	0.000317668	0.00107494	0.000303969	0.000133219	0.0340515	0.00839476	0.000505314	0.00265669	0.0013983	0.000528343	0.000215768	0.00568211	8.96875e-05	0.000570455	-

## Sheet: LG+G+F
From\To	A	R	N	D	C	Q	E	G	H	I	L	K	M	F	P	S	T	W	Y	V
A	-	0.00163043	0.000453398	0.00115618	0.00134188	0.00146485	0.00455601	0.00818779	0.000401692	0.000479095	0.00194906	0.00146386	0.00157275	0.000541865	0.00209849	0.0103689	0.00555576	8.55261e-05	0.000501002	0.00919557
R	0.00190333	-	0.00123149	0.000362687	0.000288179	0.00424083	0.0015967	0.00154635	0.00271625	0.000406065	0.00148815	0.0172603	0.0006774	0.000112606	0.000592549	0.00188232	0.00150349	0.00028093	0.000719473	0.000616752
N	0.00123944	0.0028838	-	0.0148527	0.000285061	0.00256112	0.00237644	0.00569744	0.00504747	0.000612348	0.000337354	0.00585273	0.00051911	0.000191211	0.000288292	0.00879216	0.00519528	2.14746e-05	0.00140038	0.00030204
D	0.00176924	0.000475421	0.00831418	-	3.37242e-05	0.000790478	0.0230044	0.00334847	0.00103778	3.41822e-05	7.43267e-05	0.000772038	3.57468e-05	3.71978e-05	0.000702891	0.00272049	0.00110585	1.41457e-05	0.000309139	0.000137027
C	0.0111447	0.00205025	0.000866064	0.000183038	-	0.000128087	1.53498e-05	0.00225602	0.000717	0.00102523	0.00292853	3.61956e-05	0.00125044	0.00236064	0.000134325	0.00610763	0.00296934	0.000317145	0.00266686	0.00707132
Q	0.00434265	0.0107696	0.00277746	0.00153142	4.57204e-05	-	0.0181118	0.00106193	0.00538806	0.000232957	0.00287159	0.0088246	0.00234026	7.65806e-05	0.00111245	0.00268441	0.00280485	0.000111784	0.000588813	0.000759114
E	0.00465003	0.00139599	0.000887265	0.0153435	1.88633e-06	0.00623548	-	0.00138249	0.000474476	0.000141541	0.000343497	0.00493078	0.000243091	4.01773e-05	0.000747356	0.00134234	0.00156986	3.68442e-05	0.000274658	0.000884357
G	0.00925059	0.00149657	0.00235471	0.00247224	0.000306893	0.000404703	0.00153036	-	0.000348663	2.7835e-05	0.000218213	0.000809355	0.000195242	0.000191342	0.00035097	0.00381659	0.000337152	0.000127066	0.000125111	0.000276823
H	0.00160677	0.00930714	0.00738564	0.00271272	0.00034532	0.00726991	0.00185953	0.00123442	-	0.00034816	0.00180599	0.00190245	0.000619108	0.00145694	0.000906735	0.00217155	0.00151719	0.000282562	0.0121426	0.000429532
I	0.000670856	0.000487069	0.000313661	3.12787e-05	0.000172852	0.000110033	0.000194187	3.44982e-05	0.000121878	-	0.0204357	0.000434011	0.00597964	0.00237661	0.000139491	0.000140612	0.00268437	5.28442e-05	0.000532038	0.0384339
L	0.0017701	0.00115773	0.000112076	4.41121e-05	0.000320232	0.000879694	0.000305649	0.000175408	0.000410041	0.0132542	-	0.000375161	0.00883227	0.00553758	0.000443807	0.000399839	0.000786651	0.000293247	0.000685627	0.00614541
K	0.00240223	0.0242634	0.0035134	0.000827932	7.15176e-06	0.00488481	0.00792793	0.00117558	0.000780491	0.000508638	0.000677893	-	0.000918722	5.10851e-05	0.000695525	0.0016422	0.00295216	2.36185e-05	0.000301875	0.000668416
M	0.00503281	0.00185687	0.000607664	7.47529e-05	0.000481787	0.00252611	0.00076216	0.000552994	0.000495287	0.0136652	0.0311208	0.00179151	-	0.00384207	0.000177924	0.000761042	0.0052464	0.000329472	0.00110128	0.0068527
F	0.00113593	0.000202213	0.000146632	5.09589e-05	0.000595846	5.41524e-05	8.25222e-05	0.000355033	0.000763561	0.00355805	0.0127823	6.5259e-05	0.00251696	-	0.000168328	0.000793634	0.000428467	0.00116286	0.0178562	0.00236283
P	0.00527287	0.00127542	0.000264989	0.00115417	4.06388e-05	0.000942881	0.00183991	0.000780564	0.000569589	0.000250311	0.0012279	0.00106497	0.000139709	0.00020176	-	0.00293513	0.00148396	4.50217e-05	0.000205044	0.00107011
S	0.0211657	0.00329141	0.00656525	0.00362902	0.00150113	0.00184837	0.00268467	0.00689564	0.00110818	0.000204982	0.000898699	0.00204274	0.000485467	0.000772788	0.00238445	-	0.0168069	0.000117776	0.000916495	0.000355026
T	0.00957951	0.00222068	0.00327689	0.00124606	0.000616455	0.00163135	0.00265209	0.000514545	0.000654001	0.00330547	0.00149351	0.00310187	0.0028269	0.000352416	0.00101831	0.0141967	-	6.66468e-05	0.000562511	0.00789733
W	0.000809151	0.00227676	7.43209e-05	8.74576e-05	0.000361269	0.000356735	0.00034153	0.00106404	0.00066832	0.000357043	0.00305487	0.000136166	0.00097409	0.00524802	0.000169516	0.000545868	0.000365688	-	0.00721169	0.000683964
Y	0.000980378	0.00120602	0.00100243	0.00039532	0.000628344	0.000388659	0.000526592	0.000216695	0.00594027	0.000743513	0.0014773	0.000359969	0.000673445	0.0166679	0.000159684	0.000878582	0.000638389	0.00149163	-	0.000899801
V	0.011408	0.000655431	0.000137072	0.000111091	0.00105626	0.000317668	0.00107494	0.000303969	0.000133219	0.0340515	0.00839476	0.000505314	0.00265669	0.0013983	0.000528343	0.000215768	0.00568211	8.96875e-05	0.000570455	-

[truncated: 48 more sheets: JTT+G, JTT+G+I, rtREV+G+F, rtREV+G+I+F, rtREV+G, JTT+G+F, JTT+G+I+F, rtREV+G+I, WAG+I, Dayhoff+G+F, WAG, Dayhoff+G+I+F, WAG+I+F, WAG+F, Dayhoff+G+I, Dayhoff+G, LG+I, LG, LG+I+F, mtREV24+G+F …]
