# Supplementary material for: Horizontal gene transfer of acetyltransferases, invertases and chorismate mutases from different bacteria to diverse recipients
Source: BMC Evol Biol. 2016 Apr 12;16:74. doi: 10.1186/s12862-016-0651-y (PMC4828791; doi:10.1186/s12862-016-0651-y)
Supplement: Additional file 8: — Raw data from comparisons of %GC content. (XLS 519 kb) [file 12862_2016_651_MOESM8_ESM.xls]

## Sheet: Info
Model	#Param	BIC	AICc	lnL	Invariant	Gamma	Freq A	Freq R	Freq N	Freq D	Freq C	Freq Q	Freq E	Freq G	Freq H	Freq I	Freq L	Freq K	Freq M	Freq F	Freq P	Freq S	Freq T	Freq W	Freq Y	Freq V
LG+G	86	18318.1	17727.3	-8776.62	n/a	1.00005	0.079066	0.055941	0.041977	0.053052	0.012937	0.040767	0.071586	0.057337	0.022355	0.062157	0.099081	0.0646	0.022951	0.042302	0.04404	0.061197	0.053287	0.012066	0.034155	0.069147
LG+G+I	87	18320.1	17722.5	-8773.2	0.046882	1.33796	0.079066	0.055941	0.041977	0.053052	0.012937	0.040767	0.071586	0.057337	0.022355	0.062157	0.099081	0.0646	0.022951	0.042302	0.04404	0.061197	0.053287	0.012066	0.034155	0.069147
WAG+G	86	18374.1	17783.3	-8804.62	n/a	1.18635	0.0866279	0.043972	0.0390894	0.0570451	0.0193078	0.0367281	0.0580589	0.0832518	0.0244313	0.048466	0.086209	0.0620286	0.0195027	0.0384319	0.0457631	0.0695179	0.0610127	0.0143859	0.0352742	0.0708956
WAG+G+I	87	18378.5	17780.9	-8802.39	0.0512582	1.63881	0.0866279	0.043972	0.0390894	0.0570451	0.0193078	0.0367281	0.0580589	0.0832518	0.0244313	0.048466	0.086209	0.0620286	0.0195027	0.0384319	0.0457631	0.0695179	0.0610127	0.0143859	0.0352742	0.0708956
rtREV+G	86	18430.6	17839.9	-8832.9	n/a	1.05283	0.0646	0.0453	0.0376	0.0422	0.0114	0.0606	0.0607	0.0639	0.0273	0.0679	0.1018	0.0751	0.015	0.0287	0.0681	0.0488	0.0622	0.0251	0.0318	0.0619
rtREV+G+I	87	18431.2	17833.6	-8828.74	0.0467541	1.4346	0.0646	0.0453	0.0376	0.0422	0.0114	0.0606	0.0607	0.0639	0.0273	0.0679	0.1018	0.0751	0.015	0.0287	0.0681	0.0488	0.0622	0.0251	0.0318	0.0619
LG+G+F	105	18475	17754.2	-8770.57	n/a	1.04631	0.0846946	0.0723404	0.0267673	0.0517502	0.011256	0.0367879	0.0856555	0.0772821	0.0160604	0.0572409	0.110638	0.0459849	0.0214139	0.0321208	0.0437886	0.0440631	0.0660261	0.0149623	0.0310226	0.0701441
LG+G+I+F	106	18485.1	17757.5	-8771.19	0.0432974	1.33794	0.0846946	0.0723404	0.0267673	0.0517502	0.011256	0.0367879	0.0856555	0.0772821	0.0160604	0.0572409	0.110638	0.0459849	0.0214139	0.0321208	0.0437886	0.0440631	0.0660261	0.0149623	0.0310226	0.0701441
WAG+G+I+F	106	18508.3	17780.7	-8782.79	0.0471684	1.56194	0.0846946	0.0723404	0.0267673	0.0517502	0.011256	0.0367879	0.0856555	0.0772821	0.0160604	0.0572409	0.110638	0.0459849	0.0214139	0.0321208	0.0437886	0.0440631	0.0660261	0.0149623	0.0310226	0.0701441
WAG+G+F	105	18508.6	17787.8	-8787.36	n/a	1.17557	0.0846946	0.0723404	0.0267673	0.0517502	0.011256	0.0367879	0.0856555	0.0772821	0.0160604	0.0572409	0.110638	0.0459849	0.0214139	0.0321208	0.0437886	0.0440631	0.0660261	0.0149623	0.0310226	0.0701441
JTT+G	86	18509.2	17918.5	-8872.19	n/a	1.03938	0.0769	0.0511	0.0425	0.0513	0.0203	0.0411	0.0618	0.0747	0.023	0.0526	0.0911	0.0595	0.0234	0.0405	0.0505	0.0682	0.0585	0.0143	0.0323	0.0664
JTT+G+I	87	18511.4	17913.8	-8868.83	0.0467731	1.38926	0.0769	0.0511	0.0425	0.0513	0.0203	0.0411	0.0618	0.0747	0.023	0.0526	0.0911	0.0595	0.0234	0.0405	0.0505	0.0682	0.0585	0.0143	0.0323	0.0664
rtREV+G+I+F	106	18520.6	17793	-8788.92	0.0445872	1.40623	0.0846946	0.0723404	0.0267673	0.0517502	0.011256	0.0367879	0.0856555	0.0772821	0.0160604	0.0572409	0.110638	0.0459849	0.0214139	0.0321208	0.0437886	0.0440631	0.0660261	0.0149623	0.0310226	0.0701441
rtREV+G+F	105	18520.7	17799.9	-8793.42	n/a	1.05177	0.0846946	0.0723404	0.0267673	0.0517502	0.011256	0.0367879	0.0856555	0.0772821	0.0160604	0.0572409	0.110638	0.0459849	0.0214139	0.0321208	0.0437886	0.0440631	0.0660261	0.0149623	0.0310226	0.0701441
cpREV+G	86	18593.6	18002.8	-8914.36	n/a	1.05325	0.0756	0.0621	0.041	0.0371	0.0091	0.0382	0.0495	0.0838	0.0246	0.0806	0.1011	0.0504	0.022	0.0506	0.0431	0.0622	0.0543	0.0181	0.0307	0.066
cpREV+G+I	87	18597.1	17999.5	-8911.7	0.0487017	1.33912	0.0756	0.0621	0.041	0.0371	0.0091	0.0382	0.0495	0.0838	0.0246	0.0806	0.1011	0.0504	0.022	0.0506	0.0431	0.0622	0.0543	0.0181	0.0307	0.066
Dayhoff+G+I	87	18616.1	18018.5	-8921.17	0.0467419	1.41916	0.0871	0.0409	0.0404	0.0469	0.0335	0.0383	0.0495	0.0886	0.0336	0.0369	0.0854	0.0805	0.0148	0.0398	0.0507	0.0696	0.0585	0.0105	0.0299	0.0647
Dayhoff+G	86	18616.6	18025.8	-8925.86	n/a	1.08807	0.0871	0.0409	0.0404	0.0469	0.0335	0.0383	0.0495	0.0886	0.0336	0.0369	0.0854	0.0805	0.0148	0.0398	0.0507	0.0696	0.0585	0.0105	0.0299	0.0647
JTT+G+F	105	18669.8	17949.1	-8867.97	n/a	1.03979	0.0846946	0.0723404	0.0267673	0.0517502	0.011256	0.0367879	0.0856555	0.0772821	0.0160604	0.0572409	0.110638	0.0459849	0.0214139	0.0321208	0.0437886	0.0440631	0.0660261	0.0149623	0.0310226	0.0701441
JTT+G+I+F	106	18673.3	17945.7	-8865.27	0.0433855	1.34739	0.0846946	0.0723404	0.0267673	0.0517502	0.011256	0.0367879	0.0856555	0.0772821	0.0160604	0.0572409	0.110638	0.0459849	0.0214139	0.0321208	0.0437886	0.0440631	0.0660261	0.0149623	0.0310226	0.0701441
Dayhoff+G+F	105	18682	17961.3	-8874.09	n/a	1.03839	0.0846946	0.0723404	0.0267673	0.0517502	0.011256	0.0367879	0.0856555	0.0772821	0.0160604	0.0572409	0.110638	0.0459849	0.0214139	0.0321208	0.0437886	0.0440631	0.0660261	0.0149623	0.0310226	0.0701441
Dayhoff+G+I+F	106	18685.2	17957.7	-8871.26	0.0389473	1.28403	0.0846946	0.0723404	0.0267673	0.0517502	0.011256	0.0367879	0.0856555	0.0772821	0.0160604	0.0572409	0.110638	0.0459849	0.0214139	0.0321208	0.0437886	0.0440631	0.0660261	0.0149623	0.0310226	0.0701441
cpREV+G+F	105	18728.1	18007.3	-8897.12	n/a	0.991401	0.0846946	0.0723404	0.0267673	0.0517502	0.011256	0.0367879	0.0856555	0.0772821	0.0160604	0.0572409	0.110638	0.0459849	0.0214139	0.0321208	0.0437886	0.0440631	0.0660261	0.0149623	0.0310226	0.0701441
cpREV+G+I+F	106	18733.2	18005.6	-8895.23	0.0458393	1.21324	0.0846946	0.0723404	0.0267673	0.0517502	0.011256	0.0367879	0.0856555	0.0772821	0.0160604	0.0572409	0.110638	0.0459849	0.0214139	0.0321208	0.0437886	0.0440631	0.0660261	0.0149623	0.0310226	0.0701441
WAG+I	86	18819.5	18228.7	-9027.32	0.0645721	n/a	0.0866279	0.043972	0.0390894	0.0570451	0.0193078	0.0367281	0.0580589	0.0832518	0.0244313	0.048466	0.086209	0.0620286	0.0195027	0.0384319	0.0457631	0.0695179	0.0610127	0.0143859	0.0352742	0.0708956
mtREV24+G+F	105	18897.9	18177.2	-8982.03	n/a	0.825405	0.0846946	0.0723404	0.0267673	0.0517502	0.011256	0.0367879	0.0856555	0.0772821	0.0160604	0.0572409	0.110638	0.0459849	0.0214139	0.0321208	0.0437886	0.0440631	0.0660261	0.0149623	0.0310226	0.0701441
mtREV24+G+I+F	106	18903	18175.5	-8980.16	0.0226271	0.969054	0.0846946	0.0723404	0.0267673	0.0517502	0.011256	0.0367879	0.0856555	0.0772821	0.0160604	0.0572409	0.110638	0.0459849	0.0214139	0.0321208	0.0437886	0.0440631	0.0660261	0.0149623	0.0310226	0.0701441
LG+I	86	18920.3	18329.5	-9077.71	0.0645658	n/a	0.079066	0.055941	0.041977	0.053052	0.012937	0.040767	0.071586	0.057337	0.022355	0.062157	0.099081	0.0646	0.022951	0.042302	0.04404	0.061197	0.053287	0.012066	0.034155	0.069147
WAG+I+F	105	18975.1	18254.4	-9020.65	0.064556	n/a	0.0846946	0.0723404	0.0267673	0.0517502	0.011256	0.0367879	0.0856555	0.0772821	0.0160604	0.0572409	0.110638	0.0459849	0.0214139	0.0321208	0.0437886	0.0440631	0.0660261	0.0149623	0.0310226	0.0701441
WAG	85	19005	18421.1	-9124.54	n/a	n/a	0.0866279	0.043972	0.0390894	0.0570451	0.0193078	0.0367281	0.0580589	0.0832518	0.0244313	0.048466	0.086209	0.0620286	0.0195027	0.0384319	0.0457631	0.0695179	0.0610127	0.0143859	0.0352742	0.0708956
rtREV+I	86	19016.8	18426.1	-9125.99	0.0641498	n/a	0.0646	0.0453	0.0376	0.0422	0.0114	0.0606	0.0607	0.0639	0.0273	0.0679	0.1018	0.0751	0.015	0.0287	0.0681	0.0488	0.0622	0.0251	0.0318	0.0619
JTT+I	86	19076.7	18485.9	-9155.91	0.064257	n/a	0.0769	0.0511	0.0425	0.0513	0.0203	0.0411	0.0618	0.0747	0.023	0.0526	0.0911	0.0595	0.0234	0.0405	0.0505	0.0682	0.0585	0.0143	0.0323	0.0664
LG+I+F	105	19079	18358.3	-9072.58	0.0645994	n/a	0.0846946	0.0723404	0.0267673	0.0517502	0.011256	0.0367879	0.0856555	0.0772821	0.0160604	0.0572409	0.110638	0.0459849	0.0214139	0.0321208	0.0437886	0.0440631	0.0660261	0.0149623	0.0310226	0.0701441
LG	85	19099.9	18515.9	-9171.95	n/a	n/a	0.079066	0.055941	0.041977	0.053052	0.012937	0.040767	0.071586	0.057337	0.022355	0.062157	0.099081	0.0646	0.022951	0.042302	0.04404	0.061197	0.053287	0.012066	0.034155	0.069147
cpREV+I	86	19114.5	18523.7	-9174.8	0.0647059	n/a	0.0756	0.0621	0.041	0.0371	0.0091	0.0382	0.0495	0.0838	0.0246	0.0806	0.1011	0.0504	0.022	0.0506	0.0431	0.0622	0.0543	0.0181	0.0307	0.066
rtREV+I+F	105	19116.6	18395.9	-9091.38	0.0642332	n/a	0.0846946	0.0723404	0.0267673	0.0517502	0.011256	0.0367879	0.0856555	0.0772821	0.0160604	0.0572409	0.110638	0.0459849	0.0214139	0.0321208	0.0437886	0.0440631	0.0660261	0.0149623	0.0310226	0.0701441
Dayhoff+I	86	19140.6	18549.8	-9187.88	0.0634152	n/a	0.0871	0.0409	0.0404	0.0469	0.0335	0.0383	0.0495	0.0886	0.0336	0.0369	0.0854	0.0805	0.0148	0.0398	0.0507	0.0696	0.0585	0.0105	0.0299	0.0647
WAG+F	104	19145.2	18431.3	-9110.12	n/a	n/a	0.0846946	0.0723404	0.0267673	0.0517502	0.011256	0.0367879	0.0856555	0.0772821	0.0160604	0.0572409	0.110638	0.0459849	0.0214139	0.0321208	0.0437886	0.0440631	0.0660261	0.0149623	0.0310226	0.0701441
rtREV	85	19193.3	18609.3	-9218.65	n/a	n/a	0.0646	0.0453	0.0376	0.0422	0.0114	0.0606	0.0607	0.0639	0.0273	0.0679	0.1018	0.0751	0.015	0.0287	0.0681	0.0488	0.0622	0.0251	0.0318	0.0619
LG+F	104	19238.3	18524.4	-9156.68	n/a	n/a	0.0846946	0.0723404	0.0267673	0.0517502	0.011256	0.0367879	0.0856555	0.0772821	0.0160604	0.0572409	0.110638	0.0459849	0.0214139	0.0321208	0.0437886	0.0440631	0.0660261	0.0149623	0.0310226	0.0701441
JTT+I+F	105	19248.5	18527.8	-9157.33	0.0644495	n/a	0.0846946	0.0723404	0.0267673	0.0517502	0.011256	0.0367879	0.0856555	0.0772821	0.0160604	0.0572409	0.110638	0.0459849	0.0214139	0.0321208	0.0437886	0.0440631	0.0660261	0.0149623	0.0310226	0.0701441
cpREV+I+F	105	19252.8	18532.1	-9159.51	0.0647059	n/a	0.0846946	0.0723404	0.0267673	0.0517502	0.011256	0.0367879	0.0856555	0.0772821	0.0160604	0.0572409	0.110638	0.0459849	0.0214139	0.0321208	0.0437886	0.0440631	0.0660261	0.0149623	0.0310226	0.0701441
Dayhoff+I+F	105	19255.6	18534.8	-9160.87	0.0639579	n/a	0.0846946	0.0723404	0.0267673	0.0517502	0.011256	0.0367879	0.0856555	0.0772821	0.0160604	0.0572409	0.110638	0.0459849	0.0214139	0.0321208	0.0437886	0.0440631	0.0660261	0.0149623	0.0310226	0.0701441
JTT	85	19264.7	18680.8	-9254.37	n/a	n/a	0.0769	0.0511	0.0425	0.0513	0.0203	0.0411	0.0618	0.0747	0.023	0.0526	0.0911	0.0595	0.0234	0.0405	0.0505	0.0682	0.0585	0.0143	0.0323	0.0664
rtREV+F	104	19276.8	18562.9	-9175.92	n/a	n/a	0.0846946	0.0723404	0.0267673	0.0517502	0.011256	0.0367879	0.0856555	0.0772821	0.0160604	0.0572409	0.110638	0.0459849	0.0214139	0.0321208	0.0437886	0.0440631	0.0660261	0.0149623	0.0310226	0.0701441
cpREV	85	19284.2	18700.3	-9264.12	n/a	n/a	0.0756	0.0621	0.041	0.0371	0.0091	0.0382	0.0495	0.0838	0.0246	0.0806	0.1011	0.0504	0.022	0.0506	0.0431	0.0622	0.0543	0.0181	0.0307	0.066
Dayhoff	85	19325.6	18741.6	-9284.8	n/a	n/a	0.0871	0.0409	0.0404	0.0469	0.0335	0.0383	0.0495	0.0886	0.0336	0.0369	0.0854	0.0805	0.0148	0.0398	0.0507	0.0696	0.0585	0.0105	0.0299	0.0647
Dayhoff+F	104	19416.1	18702.2	-9245.57	n/a	n/a	0.0846946	0.0723404	0.0267673	0.0517502	0.011256	0.0367879	0.0856555	0.0772821	0.0160604	0.0572409	0.110638	0.0459849	0.0214139	0.0321208	0.0437886	0.0440631	0.0660261	0.0149623	0.0310226	0.0701441
cpREV+F	104	19418.3	18704.4	-9246.67	n/a	n/a	0.0846946	0.0723404	0.0267673	0.0517502	0.011256	0.0367879	0.0856555	0.0772821	0.0160604	0.0572409	0.110638	0.0459849	0.0214139	0.0321208	0.0437886	0.0440631	0.0660261	0.0149623	0.0310226	0.0701441
JTT+F	104	19421	18707.1	-9248.01	n/a	n/a	0.0846946	0.0723404	0.0267673	0.0517502	0.011256	0.0367879	0.0856555	0.0772821	0.0160604	0.0572409	0.110638	0.0459849	0.0214139	0.0321208	0.0437886	0.0440631	0.0660261	0.0149623	0.0310226	0.0701441
mtREV24+G	86	19476.1	18885.4	-9355.64	n/a	0.828155	0.072	0.019	0.039	0.019	0.006	0.025	0.024	0.056	0.028	0.087	0.168	0.023	0.053	0.06	0.055	0.072	0.088	0.029	0.033	0.044
mtREV24+G+I	87	19485.8	18888.2	-9356.03	0.0282518	1.07029	0.072	0.019	0.039	0.019	0.006	0.025	0.024	0.056	0.028	0.087	0.168	0.023	0.053	0.06	0.055	0.072	0.088	0.029	0.033	0.044
mtREV24+I+F	105	19689.3	18968.6	-9377.76	0.060664	n/a	0.0846946	0.0723404	0.0267673	0.0517502	0.011256	0.0367879	0.0856555	0.0772821	0.0160604	0.0572409	0.110638	0.0459849	0.0214139	0.0321208	0.0437886	0.0440631	0.0660261	0.0149623	0.0310226	0.0701441
mtREV24+F	104	19831.5	19117.6	-9453.3	n/a	n/a	0.0846946	0.0723404	0.0267673	0.0517502	0.011256	0.0367879	0.0856555	0.0772821	0.0160604	0.0572409	0.110638	0.0459849	0.0214139	0.0321208	0.0437886	0.0440631	0.0660261	0.0149623	0.0310226	0.0701441
mtREV24+I	86	20531	19940.2	-9883.06	0.0592048	n/a	0.072	0.019	0.039	0.019	0.006	0.025	0.024	0.056	0.028	0.087	0.168	0.023	0.053	0.06	0.055	0.072	0.088	0.029	0.033	0.044
mtREV24	85	20672.3	20088.4	-9958.18	n/a	n/a	0.072	0.019	0.039	0.019	0.006	0.025	0.024	0.056	0.028	0.087	0.168	0.023	0.053	0.06	0.055	0.072	0.088	0.029	0.033	0.044

## Sheet: Caption
Table. Maximum Likelihood fits of 48 different amino acid substitution models
NOTE.-- Models with the lowest BIC scores (Bayesian Information Criterion) are considered to describe the substitution pattern the best. For each model, AICc value (Akaike Information Criterion, corrected), Maximum Likelihood value (lnL), and the number of parameters (including branch lengths) are also presented [1]. Non-uniformity of evolutionary rates among sites may be modeled by using a discr…
Abbreviations: GTR: General Time Reversible; JTT: Jones-Taylor-Thornton; rtREV: General Reverse Transcriptase; cpREV: General Reversible Chloroplast; mtREV24: General Reversible Mitochondrial.
1. Nei M. and Kumar S. (2000). Molecular Evolution and Phylogenetics. Oxford University Press, New York.
2. Tamura K., Stecher G., Peterson D., Filipski A., and Kumar S. (2013). MEGA6: Molecular Evolutionary Genetics Analysis version 6.0. Molecular Biology and Evolution30: 2725-2729.
Disclaimer: Although utmost care has been taken to ensure the correctness of the caption, the caption text is provided "as is" without any warranty of any kind. Authors advise the user to carefully check the caption prior to its use for any purpose and report any errors or problems to the authors immediately (www.megasoftware.net). In no event shall the authors and their employers be liable for a…

## Sheet: LG+G
From\To	A	R	N	D	C	Q	E	G	H	I	L	K	M	F	P	S	T	W	Y	V
A	-	0.0012077	0.000590135	0.00106464	0.00163538	0.00200807	0.00377571	0.00601616	0.00040742	0.000472971	0.00198931	0.0017602	0.00131017	0.00054504	0.00263396	0.0146919	0.00579001	0.000110741	0.000379807	0.00894738
R	0.00170694	-	0.00160289	0.00033397	0.000351211	0.00581349	0.00132324	0.00113621	0.00275498	0.000400874	0.00151888	0.0207545	0.000564302	0.000113266	0.000743751	0.0026671	0.00156688	0.000363754	0.000545428	0.000600106
N	0.00111155	0.00213611	-	0.0136767	0.000347411	0.00351088	0.00196944	0.00418632	0.00511945	0.00060452	0.000344321	0.00703754	0.00043244	0.000192332	0.000361856	0.0124578	0.00541432	2.78058e-05	0.00106162	0.000293888
D	0.00158668	0.000352157	0.0108216	-	4.11006e-05	0.00108362	0.0190645	0.00246036	0.00105258	3.37453e-05	7.58616e-05	0.000928328	2.97786e-05	3.74158e-05	0.000882249	0.00385473	0.00115248	1.83162e-05	0.000234357	0.000133329
C	0.00999481	0.00151867	0.00112725	0.000168545	-	0.000175586	1.27209e-05	0.00165766	0.000727224	0.00101213	0.00298901	4.35229e-05	0.00104167	0.00237447	0.000168601	0.00865405	0.00309453	0.000410645	0.00202173	0.00688046
Q	0.00389457	0.00797735	0.00361509	0.00141016	5.57206e-05	-	0.0150098	0.000780277	0.00546489	0.000229979	0.00293089	0.010611	0.00194953	7.70293e-05	0.00139631	0.00380361	0.00292311	0.000144739	0.000446375	0.000738625
E	0.00417023	0.00103405	0.00115485	0.0141286	2.29891e-06	0.00854783	-	0.00101582	0.000481242	0.000139732	0.000350591	0.00592896	0.000202504	4.04127e-05	0.00093806	0.00190199	0.00163604	4.77066e-05	0.000208216	0.000860488
G	0.0082961	0.00110855	0.00306484	0.00227649	0.000374019	0.000554782	0.00126826	-	0.000353635	2.74792e-05	0.000222719	0.000973199	0.000162645	0.000192463	0.000440527	0.00540782	0.000351368	0.000164527	9.48463e-05	0.000269352
H	0.00144098	0.00689404	0.00961302	0.00249793	0.00042085	0.00996588	0.00154105	0.000907018	-	0.000343709	0.00184329	0.00228757	0.000515742	0.00146548	0.00113811	0.00307692	0.00158115	0.000365866	0.00920524	0.000417939
I	0.000601636	0.000360785	0.000408256	2.88021e-05	0.000210659	0.000150837	0.000160929	2.53483e-05	0.000123616	-	0.0208577	0.000521871	0.00498129	0.00239053	0.000175085	0.000199236	0.00279755	6.84237e-05	0.000403335	0.0373966
L	0.00158746	0.000857559	0.000145876	4.06194e-05	0.000390275	0.00120592	0.000253302	0.000128885	0.000415889	0.0130848	-	0.000451108	0.00735764	0.00557003	0.000557053	0.000566541	0.000819818	0.000379702	0.00051977	0.00597955
K	0.00215437	0.0179725	0.00457299	0.000762378	8.71603e-06	0.00669628	0.00657013	0.000863782	0.000791621	0.000502136	0.000691892	-	0.000765333	5.13844e-05	0.000873003	0.00232688	0.00307663	3.05817e-05	0.000228849	0.000650376
M	0.00451352	0.00137544	0.000790925	6.88342e-05	0.000587166	0.00346289	0.000631627	0.000406324	0.000502349	0.0134906	0.0317634	0.00215418	-	0.00386458	0.000223324	0.00107834	0.0054676	0.000426606	0.000834874	0.00666775
F	0.00101873	0.000149785	0.000190854	4.69241e-05	0.000726173	7.42342e-05	6.83889e-05	0.000260868	0.000774449	0.00351256	0.0130463	7.84698e-05	0.00209673	-	0.00021128	0.00112452	0.000446533	0.00150569	0.0135367	0.00229906
P	0.00472881	0.000944736	0.000344906	0.00106279	4.95275e-05	0.00129254	0.00152479	0.000573536	0.000577711	0.000247111	0.00125326	0.00128056	0.000116383	0.000202942	-	0.00415886	0.00154653	5.82949e-05	0.000155443	0.00104123
S	0.0189818	0.00243803	0.00854522	0.00334168	0.00182946	0.00253381	0.00222488	0.00506672	0.00112398	0.000202361	0.000917258	0.00245627	0.000404414	0.000777316	0.0029929	-	0.0175156	0.000152499	0.000694789	0.000345443
T	0.00859108	0.00164492	0.00426515	0.0011474	0.00075129	0.00223631	0.00219787	0.000378073	0.000663327	0.00326322	0.00152436	0.0037298	0.00235492	0.000354481	0.00127816	0.0201156	-	8.62956e-05	0.000426436	0.00768418
W	0.000725662	0.00168645	9.67348e-05	8.05328e-05	0.000440288	0.000489026	0.000283037	0.000781826	0.00067785	0.000352479	0.00311795	0.000163731	0.000811457	0.00527877	0.000212772	0.000773453	0.000381107	-	0.00546714	0.000665504
Y	0.000879221	0.000893333	0.00130475	0.00036402	0.000765778	0.000532788	0.000436404	0.000159221	0.00602498	0.000734009	0.00150781	0.000432841	0.000561007	0.0167656	0.00020043	0.00124488	0.000665305	0.00193139	-	0.000875515
V	0.0102309	0.000485495	0.00017841	0.000102295	0.00128729	0.000435471	0.00089084	0.000223348	0.000135118	0.0336162	0.00856812	0.000607608	0.00221313	0.00140649	0.000663161	0.000305727	0.00592168	0.000116129	0.000432459	-

## Sheet: LG+G+I
From\To	A	R	N	D	C	Q	E	G	H	I	L	K	M	F	P	S	T	W	Y	V
A	-	0.0012077	0.000590135	0.00106464	0.00163538	0.00200807	0.00377571	0.00601616	0.00040742	0.000472971	0.00198931	0.0017602	0.00131017	0.00054504	0.00263396	0.0146919	0.00579001	0.000110741	0.000379807	0.00894738
R	0.00170694	-	0.00160289	0.00033397	0.000351211	0.00581349	0.00132324	0.00113621	0.00275498	0.000400874	0.00151888	0.0207545	0.000564302	0.000113266	0.000743751	0.0026671	0.00156688	0.000363754	0.000545428	0.000600106
N	0.00111155	0.00213611	-	0.0136767	0.000347411	0.00351088	0.00196944	0.00418632	0.00511945	0.00060452	0.000344321	0.00703754	0.00043244	0.000192332	0.000361856	0.0124578	0.00541432	2.78058e-05	0.00106162	0.000293888
D	0.00158668	0.000352157	0.0108216	-	4.11006e-05	0.00108362	0.0190645	0.00246036	0.00105258	3.37453e-05	7.58616e-05	0.000928328	2.97786e-05	3.74158e-05	0.000882249	0.00385473	0.00115248	1.83162e-05	0.000234357	0.000133329
C	0.00999481	0.00151867	0.00112725	0.000168545	-	0.000175586	1.27209e-05	0.00165766	0.000727224	0.00101213	0.00298901	4.35229e-05	0.00104167	0.00237447	0.000168601	0.00865405	0.00309453	0.000410645	0.00202173	0.00688046
Q	0.00389457	0.00797735	0.00361509	0.00141016	5.57206e-05	-	0.0150098	0.000780277	0.00546489	0.000229979	0.00293089	0.010611	0.00194953	7.70293e-05	0.00139631	0.00380361	0.00292311	0.000144739	0.000446375	0.000738625
E	0.00417023	0.00103405	0.00115485	0.0141286	2.29891e-06	0.00854783	-	0.00101582	0.000481242	0.000139732	0.000350591	0.00592896	0.000202504	4.04127e-05	0.00093806	0.00190199	0.00163604	4.77066e-05	0.000208216	0.000860488
G	0.0082961	0.00110855	0.00306484	0.00227649	0.000374019	0.000554782	0.00126826	-	0.000353635	2.74792e-05	0.000222719	0.000973199	0.000162645	0.000192463	0.000440527	0.00540782	0.000351368	0.000164527	9.48463e-05	0.000269352
H	0.00144098	0.00689404	0.00961302	0.00249793	0.00042085	0.00996588	0.00154105	0.000907018	-	0.000343709	0.00184329	0.00228757	0.000515742	0.00146548	0.00113811	0.00307692	0.00158115	0.000365866	0.00920524	0.000417939
I	0.000601636	0.000360785	0.000408256	2.88021e-05	0.000210659	0.000150837	0.000160929	2.53483e-05	0.000123616	-	0.0208577	0.000521871	0.00498129	0.00239053	0.000175085	0.000199236	0.00279755	6.84237e-05	0.000403335	0.0373966
L	0.00158746	0.000857559	0.000145876	4.06194e-05	0.000390275	0.00120592	0.000253302	0.000128885	0.000415889	0.0130848	-	0.000451108	0.00735764	0.00557003	0.000557053	0.000566541	0.000819818	0.000379702	0.00051977	0.00597955
K	0.00215437	0.0179725	0.00457299	0.000762378	8.71603e-06	0.00669628	0.00657013	0.000863782	0.000791621	0.000502136	0.000691892	-	0.000765333	5.13844e-05	0.000873003	0.00232688	0.00307663	3.05817e-05	0.000228849	0.000650376
M	0.00451352	0.00137544	0.000790925	6.88342e-05	0.000587166	0.00346289	0.000631627	0.000406324	0.000502349	0.0134906	0.0317634	0.00215418	-	0.00386458	0.000223324	0.00107834	0.0054676	0.000426606	0.000834874	0.00666775
F	0.00101873	0.000149785	0.000190854	4.69241e-05	0.000726173	7.42342e-05	6.83889e-05	0.000260868	0.000774449	0.00351256	0.0130463	7.84698e-05	0.00209673	-	0.00021128	0.00112452	0.000446533	0.00150569	0.0135367	0.00229906
P	0.00472881	0.000944736	0.000344906	0.00106279	4.95275e-05	0.00129254	0.00152479	0.000573536	0.000577711	0.000247111	0.00125326	0.00128056	0.000116383	0.000202942	-	0.00415886	0.00154653	5.82949e-05	0.000155443	0.00104123
S	0.0189818	0.00243803	0.00854522	0.00334168	0.00182946	0.00253381	0.00222488	0.00506672	0.00112398	0.000202361	0.000917258	0.00245627	0.000404414	0.000777316	0.0029929	-	0.0175156	0.000152499	0.000694789	0.000345443
T	0.00859108	0.00164492	0.00426515	0.0011474	0.00075129	0.00223631	0.00219787	0.000378073	0.000663327	0.00326322	0.00152436	0.0037298	0.00235492	0.000354481	0.00127816	0.0201156	-	8.62956e-05	0.000426436	0.00768418
W	0.000725662	0.00168645	9.67348e-05	8.05328e-05	0.000440288	0.000489026	0.000283037	0.000781826	0.00067785	0.000352479	0.00311795	0.000163731	0.000811457	0.00527877	0.000212772	0.000773453	0.000381107	-	0.00546714	0.000665504
Y	0.000879221	0.000893333	0.00130475	0.00036402	0.000765778	0.000532788	0.000436404	0.000159221	0.00602498	0.000734009	0.00150781	0.000432841	0.000561007	0.0167656	0.00020043	0.00124488	0.000665305	0.00193139	-	0.000875515
V	0.0102309	0.000485495	0.00017841	0.000102295	0.00128729	0.000435471	0.00089084	0.000223348	0.000135118	0.0336162	0.00856812	0.000607608	0.00221313	0.00140649	0.000663161	0.000305727	0.00592168	0.000116129	0.000432459	-

## Sheet: WAG+G
From\To	A	R	N	D	C	Q	E	G	H	I	L	K	M	F	P	S	T	W	Y	V
A	-	0.00129353	0.00106292	0.00224834	0.0010576	0.0017798	0.00490127	0.00629039	0.000412993	0.000499744	0.00182954	0.00299811	0.000929367	0.000431451	0.00351108	0.0124977	0.00690214	8.68013e-05	0.000452894	0.00758495
R	0.00254835	-	0.00132455	0.00044816	0.000543906	0.00594605	0.00135984	0.00259598	0.00278472	0.000483315	0.00228821	0.0177036	0.000710589	0.000210528	0.00165843	0.00453885	0.00180407	0.000893018	0.000717777	0.000952269
N	0.00235558	0.00149	-	0.0165185	0.000273148	0.00302374	0.00293298	0.00499761	0.00515507	0.00143262	0.000604743	0.00996434	0.000206179	0.000197104	0.000476135	0.014735	0.00660586	5.51781e-05	0.00204309	0.000742028
D	0.0034143	0.000345454	0.0113191	-	3.11962e-05	0.00120818	0.0191182	0.00384329	0.00121268	0.000101939	0.000389917	0.00158746	0.000107919	9.57837e-05	0.00103482	0.00397369	0.00121982	9.95638e-05	0.000612759	0.000575995
C	0.0047451	0.0012387	0.000552999	9.21696e-05	-	0.000193568	6.61161e-05	0.00136167	0.000324412	0.000439775	0.00176689	0.000244919	0.000406159	0.000815825	0.000267023	0.00521909	0.00166926	0.000550172	0.00102311	0.0037892
Q	0.00419788	0.0071188	0.00321814	0.00187651	0.000101758	-	0.0169361	0.00146547	0.00559525	0.00029446	0.00399776	0.0128851	0.0016073	0.000204808	0.00227809	0.00381467	0.00279172	0.000165524	0.00042839	0.00113918
E	0.00731303	0.0010299	0.00197469	0.0187844	2.19873e-05	0.0107138	-	0.00252073	0.000742746	0.000329298	0.000709275	0.00854982	0.000327775	0.000166301	0.00166543	0.00261365	0.00267729	0.000120118	0.000369304	0.00222606
G	0.00654549	0.00137114	0.00234654	0.00263347	0.000315798	0.000646518	0.00175793	-	0.000324983	7.87093e-05	0.000281864	0.00123581	0.00018109	0.000102344	0.000594483	0.00497498	0.000734865	0.00025855	0.00019491	0.000708002
H	0.00146438	0.005012	0.00824797	0.0028315	0.00025638	0.00841147	0.00176507	0.00110741	-	0.000357202	0.00229644	0.00294573	0.000420366	0.00139251	0.00169921	0.00274427	0.00154015	0.000201456	0.00728709	0.000447525
I	0.00089324	0.0004385	0.00115546	0.000119984	0.000175197	0.000223145	0.000394477	0.000135202	0.000180062	-	0.0145796	0.0010713	0.00442839	0.0021716	0.000243897	0.00118437	0.00474488	0.000163028	0.000790464	0.0295732
L	0.00183843	0.00116713	0.000274206	0.000258011	0.000395721	0.00170319	0.000477673	0.000272195	0.000650802	0.00819652	-	0.000852044	0.0050489	0.00433548	0.00101495	0.00127817	0.00106283	0.000510459	0.000749919	0.00680728
K	0.0041871	0.01255	0.00627936	0.00145992	7.62366e-05	0.00762948	0.00800265	0.00165864	0.00116024	0.000837061	0.00118419	-	0.000971785	0.000182088	0.00135922	0.00358576	0.00451326	0.000105501	0.000250709	0.00115488
M	0.0041281	0.00160214	0.000413246	0.000315663	0.0004021	0.00302691	0.000975776	0.000773023	0.000526598	0.0110049	0.0223179	0.00309077	-	0.00244044	0.000418164	0.00183122	0.00493349	0.000395676	0.000806017	0.00778323
F	0.000972518	0.000240876	0.000200476	0.000142173	0.000409862	0.000195729	0.00025123	0.000221699	0.000885225	0.00273858	0.00972519	0.000293887	0.00123843	-	0.000394037	0.00202411	0.000559376	0.00117362	0.0121424	0.00245731
P	0.00664634	0.00159352	0.0004067	0.00128994	0.000112659	0.00182832	0.0021129	0.00108148	0.000907151	0.000258302	0.00191198	0.00184232	0.000178207	0.000330913	-	0.00598145	0.0025882	0.000106959	0.000406447	0.00119062
S	0.0155736	0.00287095	0.00828537	0.00326074	0.00144954	0.00201539	0.00218283	0.00595783	0.000964445	0.000825708	0.00158505	0.00319946	0.000513734	0.001119	0.00393754	-	0.0142462	0.000401841	0.00148057	0.000880012
T	0.00979989	0.0013002	0.00423222	0.0011405	0.000528247	0.00168054	0.00254768	0.00100272	0.000616722	0.00376914	0.00150175	0.00458841	0.00157699	0.000352351	0.0019413	0.0162321	-	8.50604e-05	0.000547736	0.00524905
W	0.000522694	0.0027296	0.00014993	0.000394805	0.000738405	0.000422594	0.000484776	0.00149624	0.000342129	0.000549239	0.00305898	0.000454894	0.00053641	0.00313531	0.000340247	0.00194184	0.000360754	-	0.00467576	0.0013815
Y	0.00111224	0.000894764	0.00226407	0.000990948	0.000560013	0.000446047	0.000607849	0.000460013	0.00504712	0.00108608	0.00183278	0.000440864	0.000445638	0.0132294	0.000527305	0.00291788	0.000947402	0.00190692	-	0.00119003
V	0.00926811	0.000590631	0.000409129	0.000463466	0.00103196	0.000590161	0.001823	0.000831397	0.000154221	0.020217	0.00827765	0.00101044	0.00214109	0.00133209	0.000768547	0.000862911	0.00451733	0.000280329	0.0005921	-

## Sheet: WAG+G+I
From\To	A	R	N	D	C	Q	E	G	H	I	L	K	M	F	P	S	T	W	Y	V
A	-	0.00129353	0.00106292	0.00224834	0.0010576	0.0017798	0.00490127	0.00629039	0.000412993	0.000499744	0.00182954	0.00299811	0.000929367	0.000431451	0.00351108	0.0124977	0.00690214	8.68013e-05	0.000452894	0.00758495
R	0.00254835	-	0.00132455	0.00044816	0.000543906	0.00594605	0.00135984	0.00259598	0.00278472	0.000483315	0.00228821	0.0177036	0.000710589	0.000210528	0.00165843	0.00453885	0.00180407	0.000893018	0.000717777	0.000952269
N	0.00235558	0.00149	-	0.0165185	0.000273148	0.00302374	0.00293298	0.00499761	0.00515507	0.00143262	0.000604743	0.00996434	0.000206179	0.000197104	0.000476135	0.014735	0.00660586	5.51781e-05	0.00204309	0.000742028
D	0.0034143	0.000345454	0.0113191	-	3.11962e-05	0.00120818	0.0191182	0.00384329	0.00121268	0.000101939	0.000389917	0.00158746	0.000107919	9.57837e-05	0.00103482	0.00397369	0.00121982	9.95638e-05	0.000612759	0.000575995
C	0.0047451	0.0012387	0.000552999	9.21696e-05	-	0.000193568	6.61161e-05	0.00136167	0.000324412	0.000439775	0.00176689	0.000244919	0.000406159	0.000815825	0.000267023	0.00521909	0.00166926	0.000550172	0.00102311	0.0037892
Q	0.00419788	0.0071188	0.00321814	0.00187651	0.000101758	-	0.0169361	0.00146547	0.00559525	0.00029446	0.00399776	0.0128851	0.0016073	0.000204808	0.00227809	0.00381467	0.00279172	0.000165524	0.00042839	0.00113918
E	0.00731303	0.0010299	0.00197469	0.0187844	2.19873e-05	0.0107138	-	0.00252073	0.000742746	0.000329298	0.000709275	0.00854982	0.000327775	0.000166301	0.00166543	0.00261365	0.00267729	0.000120118	0.000369304	0.00222606
G	0.00654549	0.00137114	0.00234654	0.00263347	0.000315798	0.000646518	0.00175793	-	0.000324983	7.87093e-05	0.000281864	0.00123581	0.00018109	0.000102344	0.000594483	0.00497498	0.000734865	0.00025855	0.00019491	0.000708002
H	0.00146438	0.005012	0.00824797	0.0028315	0.00025638	0.00841147	0.00176507	0.00110741	-	0.000357202	0.00229644	0.00294573	0.000420366	0.00139251	0.00169921	0.00274427	0.00154015	0.000201456	0.00728709	0.000447525
I	0.00089324	0.0004385	0.00115546	0.000119984	0.000175197	0.000223145	0.000394477	0.000135202	0.000180062	-	0.0145796	0.0010713	0.00442839	0.0021716	0.000243897	0.00118437	0.00474488	0.000163028	0.000790464	0.0295732
L	0.00183843	0.00116713	0.000274206	0.000258011	0.000395721	0.00170319	0.000477673	0.000272195	0.000650802	0.00819652	-	0.000852044	0.0050489	0.00433548	0.00101495	0.00127817	0.00106283	0.000510459	0.000749919	0.00680728
K	0.0041871	0.01255	0.00627936	0.00145992	7.62366e-05	0.00762948	0.00800265	0.00165864	0.00116024	0.000837061	0.00118419	-	0.000971785	0.000182088	0.00135922	0.00358576	0.00451326	0.000105501	0.000250709	0.00115488
M	0.0041281	0.00160214	0.000413246	0.000315663	0.0004021	0.00302691	0.000975776	0.000773023	0.000526598	0.0110049	0.0223179	0.00309077	-	0.00244044	0.000418164	0.00183122	0.00493349	0.000395676	0.000806017	0.00778323
F	0.000972518	0.000240876	0.000200476	0.000142173	0.000409862	0.000195729	0.00025123	0.000221699	0.000885225	0.00273858	0.00972519	0.000293887	0.00123843	-	0.000394037	0.00202411	0.000559376	0.00117362	0.0121424	0.00245731
P	0.00664634	0.00159352	0.0004067	0.00128994	0.000112659	0.00182832	0.0021129	0.00108148	0.000907151	0.000258302	0.00191198	0.00184232	0.000178207	0.000330913	-	0.00598145	0.0025882	0.000106959	0.000406447	0.00119062
S	0.0155736	0.00287095	0.00828537	0.00326074	0.00144954	0.00201539	0.00218283	0.00595783	0.000964445	0.000825708	0.00158505	0.00319946	0.000513734	0.001119	0.00393754	-	0.0142462	0.000401841	0.00148057	0.000880012
T	0.00979989	0.0013002	0.00423222	0.0011405	0.000528247	0.00168054	0.00254768	0.00100272	0.000616722	0.00376914	0.00150175	0.00458841	0.00157699	0.000352351	0.0019413	0.0162321	-	8.50604e-05	0.000547736	0.00524905
W	0.000522694	0.0027296	0.00014993	0.000394805	0.000738405	0.000422594	0.000484776	0.00149624	0.000342129	0.000549239	0.00305898	0.000454894	0.00053641	0.00313531	0.000340247	0.00194184	0.000360754	-	0.00467576	0.0013815
Y	0.00111224	0.000894764	0.00226407	0.000990948	0.000560013	0.000446047	0.000607849	0.000460013	0.00504712	0.00108608	0.00183278	0.000440864	0.000445638	0.0132294	0.000527305	0.00291788	0.000947402	0.00190692	-	0.00119003
V	0.00926811	0.000590631	0.000409129	0.000463466	0.00103196	0.000590161	0.001823	0.000831397	0.000154221	0.020217	0.00827765	0.00101044	0.00214109	0.00133209	0.000768547	0.000862911	0.00451733	0.000280329	0.0005921	-

## Sheet: rtREV+G
From\To	A	R	N	D	C	Q	E	G	H	I	L	K	M	F	P	S	T	W	Y	V
A	-	0.000817463	0.00101777	0.000223977	0.0026562	0.00102923	0.00260954	0.00457852	0.000434685	3.6038e-05	0.00243137	0.00151466	0.0018709	1.52326e-05	0.00350598	0.0119143	0.00851728	6.66092e-05	0.000928283	0.00647214
R	0.00116574	-	0.000698468	0.000671931	0.000556652	0.00710813	0.000322166	0.00139051	0.00130405	0.000864912	0.000972548	0.0236366	0.000453792	0.000106628	0.000867459	0.00264187	0.00211281	0.000173184	0.00079326	0.000952751
N	0.00174861	0.000841506	-	0.00860071	0.000774472	0.00759059	0.00254511	0.00318801	0.00463664	0.00126133	0.000810457	0.00490271	7.96126e-06	0.000746395	0.00119276	0.00761479	0.00488588	0.00021315	0.000472581	0.000689923
D	0.000342865	0.00072129	0.00766319	-	6.05056e-06	0.00250875	0.0174614	0.00206881	0.00131854	3.6038e-05	0.000270152	0.000797188	7.96126e-06	1.52326e-05	0.00198793	0.00422181	0.0018157	1.33218e-05	1.68779e-05	0.000197121
C	0.0150518	0.00221196	0.0025544	2.23977e-05	-	0.00225145	3.22166e-05	0.00162792	0.0017967	0.00374795	0.00594335	0.00063775	0.00124196	0.00106628	3.61441e-05	0.00194255	0.00386249	0.000732702	0.002211	0.00969178
Q	0.00109717	0.00531351	0.00470967	0.00174702	0.000423539	-	0.0119846	0.00061047	0.00560744	0.00118925	0.00291764	0.0123166	0.00125788	1.52326e-05	0.0024578	0.00582765	0.00481986	0.000133218	0.000759505	0.00118273
E	0.00277721	0.00024043	0.00157654	0.0121395	6.05056e-06	0.0119648	-	0.00237405	0.000492643	3.6038e-05	0.00113464	0.00562017	7.96126e-06	1.52326e-05	0.0018795	0.00246056	0.00270704	0.000226471	1.68779e-05	0.00114987
G	0.00462868	0.000985764	0.00187589	0.00136626	0.000290427	0.000578943	0.00225516	-	0.000985286	3.6038e-05	0.000162091	0.00119578	0.000294567	0.000106628	0.00061445	0.0039369	0.000231089	0.000306403	0.000354435	9.85604e-05
H	0.0010286	0.00216387	0.00638599	0.00203819	0.000750269	0.0124473	0.00109536	0.00230622	-	0.00122529	0.00275555	0.00302931	0.000923507	0.00214779	0.00159034	0.00473982	0.00161762	0.000639449	0.00518151	3.28535e-05
I	3.42865e-05	0.000577032	0.000698468	2.23977e-05	0.000629258	0.0010614	3.22166e-05	3.3915e-05	0.000492643	-	0.0208017	0.00135522	0.00298547	0.000974883	0.000361441	0.000103603	0.00237691	0.000519552	0.000438825	0.0344304
L	0.00154289	0.000432774	0.000299344	0.000111988	0.000665562	0.00173683	0.000676548	0.000101745	0.000738964	0.0138746	-	0.000916766	0.00462549	0.00272663	0.000795171	0.000621615	0.000825318	0.000626127	0.00108018	0.00367959
K	0.00130289	0.0142575	0.00245462	0.000447954	9.6809e-05	0.00993852	0.00454254	0.00101745	0.0011012	0.00122529	0.0012427	-	0.00106681	0.000213256	0.0015542	0.00199435	0.0036314	7.99311e-05	1.68779e-05	0.000624216
M	0.00805733	0.00137045	1.99562e-05	2.23977e-05	0.000943887	0.00508183	3.22166e-05	0.00125485	0.00168078	0.0135142	0.0313917	0.00534116	-	0.00376244	3.61441e-05	2.59006e-05	0.00432466	0.00147873	0.00124896	0.00775342
F	3.42865e-05	0.000168301	0.000977855	2.23977e-05	0.000423539	3.21635e-05	3.22166e-05	0.000237405	0.00204302	0.00230643	0.00967145	0.000558032	0.00196643	-	0.000397586	0.000518013	0.00227788	0.00242458	0.0171648	0.00302252
P	0.00332579	0.000577032	0.000658556	0.00123187	6.05056e-06	0.00218712	0.00167526	0.000576555	0.000637538	0.00036038	0.00118867	0.00171395	7.96126e-06	0.000167558	-	0.00347069	0.00204679	0.000119897	0.00023629	0.000821337
S	0.0157718	0.00245239	0.00586713	0.00365082	0.000453792	0.00723679	0.00306058	0.00515508	0.00265158	0.000144152	0.00129673	0.00306917	7.96126e-06	0.000304651	0.00484331	-	0.0221515	0.000186506	0.000523214	0.00128129
T	0.00884592	0.00153875	0.00295352	0.00123187	0.000707916	0.00469587	0.00264176	0.000237405	0.000709985	0.00259474	0.00135076	0.00438453	0.00104293	0.00105105	0.00224094	0.0173793	-	1.33218e-05	0.000573848	0.00643928
W	0.000171433	0.000312559	0.0003193	2.23977e-05	0.000332781	0.000321635	0.000547682	0.000780045	0.000695496	0.00140548	0.00253943	0.000239156	0.0008837	0.00277232	0.000325297	0.000362609	3.30127e-05	-	0.00297051	0.000854191
Y	0.00188576	0.00113002	0.000558775	2.23977e-05	0.000792623	0.00144736	3.22166e-05	0.000712215	0.00444828	0.000936988	0.00345795	3.98594e-05	0.000589134	0.0154915	0.000506018	0.00080292	0.00112243	0.00234465	-	0.00193836
V	0.00675444	0.000697247	0.000419081	0.000134386	0.00178492	0.00115789	0.00112758	0.000101745	1.44895e-05	0.0377678	0.00605141	0.000757328	0.00187886	0.00140139	0.000903603	0.00101013	0.00647049	0.000346368	0.000995795	-

## Sheet: rtREV+G+I
From\To	A	R	N	D	C	Q	E	G	H	I	L	K	M	F	P	S	T	W	Y	V
A	-	0.000817463	0.00101777	0.000223977	0.0026562	0.00102923	0.00260954	0.00457852	0.000434685	3.6038e-05	0.00243137	0.00151466	0.0018709	1.52326e-05	0.00350598	0.0119143	0.00851728	6.66092e-05	0.000928283	0.00647214
R	0.00116574	-	0.000698468	0.000671931	0.000556652	0.00710813	0.000322166	0.00139051	0.00130405	0.000864912	0.000972548	0.0236366	0.000453792	0.000106628	0.000867459	0.00264187	0.00211281	0.000173184	0.00079326	0.000952751
N	0.00174861	0.000841506	-	0.00860071	0.000774472	0.00759059	0.00254511	0.00318801	0.00463664	0.00126133	0.000810457	0.00490271	7.96126e-06	0.000746395	0.00119276	0.00761479	0.00488588	0.00021315	0.000472581	0.000689923
D	0.000342865	0.00072129	0.00766319	-	6.05056e-06	0.00250875	0.0174614	0.00206881	0.00131854	3.6038e-05	0.000270152	0.000797188	7.96126e-06	1.52326e-05	0.00198793	0.00422181	0.0018157	1.33218e-05	1.68779e-05	0.000197121
C	0.0150518	0.00221196	0.0025544	2.23977e-05	-	0.00225145	3.22166e-05	0.00162792	0.0017967	0.00374795	0.00594335	0.00063775	0.00124196	0.00106628	3.61441e-05	0.00194255	0.00386249	0.000732702	0.002211	0.00969178
Q	0.00109717	0.00531351	0.00470967	0.00174702	0.000423539	-	0.0119846	0.00061047	0.00560744	0.00118925	0.00291764	0.0123166	0.00125788	1.52326e-05	0.0024578	0.00582765	0.00481986	0.000133218	0.000759505	0.00118273
E	0.00277721	0.00024043	0.00157654	0.0121395	6.05056e-06	0.0119648	-	0.00237405	0.000492643	3.6038e-05	0.00113464	0.00562017	7.96126e-06	1.52326e-05	0.0018795	0.00246056	0.00270704	0.000226471	1.68779e-05	0.00114987
G	0.00462868	0.000985764	0.00187589	0.00136626	0.000290427	0.000578943	0.00225516	-	0.000985286	3.6038e-05	0.000162091	0.00119578	0.000294567	0.000106628	0.00061445	0.0039369	0.000231089	0.000306403	0.000354435	9.85604e-05
H	0.0010286	0.00216387	0.00638599	0.00203819	0.000750269	0.0124473	0.00109536	0.00230622	-	0.00122529	0.00275555	0.00302931	0.000923507	0.00214779	0.00159034	0.00473982	0.00161762	0.000639449	0.00518151	3.28535e-05
I	3.42865e-05	0.000577032	0.000698468	2.23977e-05	0.000629258	0.0010614	3.22166e-05	3.3915e-05	0.000492643	-	0.0208017	0.00135522	0.00298547	0.000974883	0.000361441	0.000103603	0.00237691	0.000519552	0.000438825	0.0344304
L	0.00154289	0.000432774	0.000299344	0.000111988	0.000665562	0.00173683	0.000676548	0.000101745	0.000738964	0.0138746	-	0.000916766	0.00462549	0.00272663	0.000795171	0.000621615	0.000825318	0.000626127	0.00108018	0.00367959
K	0.00130289	0.0142575	0.00245462	0.000447954	9.6809e-05	0.00993852	0.00454254	0.00101745	0.0011012	0.00122529	0.0012427	-	0.00106681	0.000213256	0.0015542	0.00199435	0.0036314	7.99311e-05	1.68779e-05	0.000624216
M	0.00805733	0.00137045	1.99562e-05	2.23977e-05	0.000943887	0.00508183	3.22166e-05	0.00125485	0.00168078	0.0135142	0.0313917	0.00534116	-	0.00376244	3.61441e-05	2.59006e-05	0.00432466	0.00147873	0.00124896	0.00775342
F	3.42865e-05	0.000168301	0.000977855	2.23977e-05	0.000423539	3.21635e-05	3.22166e-05	0.000237405	0.00204302	0.00230643	0.00967145	0.000558032	0.00196643	-	0.000397586	0.000518013	0.00227788	0.00242458	0.0171648	0.00302252
P	0.00332579	0.000577032	0.000658556	0.00123187	6.05056e-06	0.00218712	0.00167526	0.000576555	0.000637538	0.00036038	0.00118867	0.00171395	7.96126e-06	0.000167558	-	0.00347069	0.00204679	0.000119897	0.00023629	0.000821337
S	0.0157718	0.00245239	0.00586713	0.00365082	0.000453792	0.00723679	0.00306058	0.00515508	0.00265158	0.000144152	0.00129673	0.00306917	7.96126e-06	0.000304651	0.00484331	-	0.0221515	0.000186506	0.000523214	0.00128129
T	0.00884592	0.00153875	0.00295352	0.00123187	0.000707916	0.00469587	0.00264176	0.000237405	0.000709985	0.00259474	0.00135076	0.00438453	0.00104293	0.00105105	0.00224094	0.0173793	-	1.33218e-05	0.000573848	0.00643928
W	0.000171433	0.000312559	0.0003193	2.23977e-05	0.000332781	0.000321635	0.000547682	0.000780045	0.000695496	0.00140548	0.00253943	0.000239156	0.0008837	0.00277232	0.000325297	0.000362609	3.30127e-05	-	0.00297051	0.000854191
Y	0.00188576	0.00113002	0.000558775	2.23977e-05	0.000792623	0.00144736	3.22166e-05	0.000712215	0.00444828	0.000936988	0.00345795	3.98594e-05	0.000589134	0.0154915	0.000506018	0.00080292	0.00112243	0.00234465	-	0.00193836
V	0.00675444	0.000697247	0.000419081	0.000134386	0.00178492	0.00115789	0.00112758	0.000101745	1.44895e-05	0.0377678	0.00605141	0.000757328	0.00187886	0.00140139	0.000903603	0.00101013	0.00647049	0.000346368	0.000995795	-

## Sheet: LG+G+F
From\To	A	R	N	D	C	Q	E	G	H	I	L	K	M	F	P	S	T	W	Y	V
A	-	0.00160536	0.000386819	0.00106752	0.00146262	0.00186268	0.00464396	0.00833539	0.000300876	0.000447728	0.0022834	0.00128798	0.00125656	0.000425419	0.00269207	0.0108739	0.00737457	0.000141158	0.000354609	0.0093299
R	0.00187952	-	0.00105066	0.000334874	0.00031411	0.00539258	0.00162753	0.00157422	0.00203453	0.000379479	0.00174342	0.0151865	0.000541213	8.8407e-05	0.000760159	0.001974	0.00199569	0.000463665	0.000509243	0.000625762
N	0.00122394	0.00283947	-	0.0137137	0.000310712	0.00325669	0.00242232	0.00580015	0.00378066	0.000572256	0.000395222	0.00514952	0.000414746	0.00015012	0.000369839	0.00922042	0.00689607	3.54431e-05	0.000991189	0.000306452
D	0.00174711	0.000468112	0.00709329	-	3.67588e-05	0.00100516	0.0234485	0.00340884	0.000777317	3.19443e-05	8.70763e-05	0.000679278	2.85601e-05	2.92041e-05	0.000901713	0.002853	0.00146788	2.3347e-05	0.000218809	0.000139029
C	0.0110053	0.00201873	0.000738888	0.000169001	-	0.000162874	1.56462e-05	0.00229669	0.000537048	0.000958109	0.00343088	3.18467e-05	0.000999046	0.00185334	0.000172321	0.00640513	0.00394142	0.000523436	0.00188761	0.00717462
Q	0.00428833	0.0106041	0.0023696	0.00141398	4.98344e-05	-	0.0184614	0.00108107	0.00403577	0.000217705	0.00336417	0.00776432	0.00186977	6.01235e-05	0.00142711	0.00281517	0.00372308	0.000184495	0.000416762	0.000770203
E	0.00459187	0.00137453	0.000756976	0.0141668	2.05606e-06	0.00792895	-	0.00140742	0.000355393	0.000132274	0.000402419	0.00433835	0.000194219	3.15433e-05	0.000958754	0.00140772	0.00208378	6.081e-05	0.000194403	0.000897276
G	0.00913488	0.00147356	0.00200893	0.00228265	0.000334509	0.000514615	0.00155991	-	0.000261156	2.60126e-05	0.000255644	0.000712111	0.00015599	0.000150222	0.000450246	0.00400249	0.000447527	0.000209718	8.8554e-05	0.000280867
H	0.00158667	0.00916406	0.00630111	0.00250469	0.000376393	0.00924432	0.00189543	0.00125668	-	0.000325365	0.00211578	0.00167387	0.00049464	0.00114385	0.00116322	0.00227732	0.00201387	0.000466358	0.00859455	0.000435807
I	0.000662465	0.000479582	0.000267602	2.88801e-05	0.000188405	0.000139916	0.000197936	3.51201e-05	9.12895e-05	-	0.0239412	0.000381865	0.00477747	0.00186588	0.000178948	0.000147461	0.00356316	8.72174e-05	0.000376577	0.0389954
L	0.00174796	0.00113993	9.56183e-05	4.07293e-05	0.000349047	0.00111861	0.00031155	0.00017857	0.00030713	0.0123864	-	0.000330086	0.00705659	0.00434756	0.000569343	0.000419314	0.00104418	0.000483993	0.000485287	0.00623519
K	0.00237218	0.0238904	0.00299748	0.000764441	7.7953e-06	0.00621145	0.00808098	0.00119677	0.000584604	0.000475336	0.000794176	-	0.000734019	4.0107e-05	0.000892263	0.00172219	0.00391861	3.89815e-05	0.000213667	0.000678181
M	0.00496986	0.00182833	0.000518432	6.90204e-05	0.00052514	0.00321216	0.000776875	0.000562963	0.00037098	0.0127706	0.0364591	0.00157626	-	0.00301641	0.000228251	0.000798111	0.00696393	0.000543781	0.000779487	0.00695281
F	0.00112172	0.000199105	0.0001251	4.7051e-05	0.000649462	6.88594e-05	8.41154e-05	0.000361433	0.000571923	0.00332509	0.0149749	5.74181e-05	0.00201094	-	0.000215941	0.000832291	0.000568736	0.00191925	0.0126386	0.00239735
P	0.00520692	0.00125581	0.000226077	0.00106566	4.42956e-05	0.00119896	0.00187543	0.000794635	0.000426634	0.000233922	0.00143853	0.000937016	0.000111621	0.000158402	-	0.0030781	0.00196977	7.43066e-05	0.00014513	0.00108574
S	0.020901	0.00324081	0.00560119	0.00335072	0.0016362	0.00235036	0.0027365	0.00701995	0.000830052	0.000191561	0.00105286	0.0017973	0.000387867	0.000606717	0.00305892	-	0.0223091	0.000194386	0.000648696	0.000360212
T	0.00945968	0.00218654	0.0027957	0.0011505	0.000671926	0.0020744	0.00270329	0.00052382	0.000489861	0.00308906	0.00174971	0.00272918	0.00225857	0.000276682	0.00130636	0.0148882	-	0.000109998	0.000398145	0.00801269
W	0.00079903	0.00224176	6.34074e-05	8.07507e-05	0.000393777	0.00045362	0.000348123	0.00108322	0.000500586	0.000333667	0.00357889	0.000119805	0.000778255	0.00412023	0.000217466	0.000572457	0.000485405	-	0.00510444	0.000693956
Y	0.000968115	0.00118748	0.00085523	0.000365004	0.000684884	0.000494213	0.000536758	0.000220601	0.00444939	0.000694834	0.00173071	0.000316719	0.000538053	0.013086	0.000204852	0.000921377	0.00084738	0.00246188	-	0.000912945
V	0.0112653	0.000645355	0.000116944	0.000102571	0.00115131	0.000403942	0.0010957	0.000309449	9.97836e-05	0.0318221	0.00983476	0.0004446	0.00212258	0.00109781	0.000677791	0.000226278	0.00754228	0.000148026	0.000403768	-

## Sheet: LG+G+I+F
From\To	A	R	N	D	C	Q	E	G	H	I	L	K	M	F	P	S	T	W	Y	V
A	-	0.00160536	0.000386819	0.00106752	0.00146262	0.00186268	0.00464396	0.00833539	0.000300876	0.000447728	0.0022834	0.00128798	0.00125656	0.000425419	0.00269207	0.0108739	0.00737457	0.000141158	0.000354609	0.0093299
R	0.00187952	-	0.00105066	0.000334874	0.00031411	0.00539258	0.00162753	0.00157422	0.00203453	0.000379479	0.00174342	0.0151865	0.000541213	8.8407e-05	0.000760159	0.001974	0.00199569	0.000463665	0.000509243	0.000625762
N	0.00122394	0.00283947	-	0.0137137	0.000310712	0.00325669	0.00242232	0.00580015	0.00378066	0.000572256	0.000395222	0.00514952	0.000414746	0.00015012	0.000369839	0.00922042	0.00689607	3.54431e-05	0.000991189	0.000306452
D	0.00174711	0.000468112	0.00709329	-	3.67588e-05	0.00100516	0.0234485	0.00340884	0.000777317	3.19443e-05	8.70763e-05	0.000679278	2.85601e-05	2.92041e-05	0.000901713	0.002853	0.00146788	2.3347e-05	0.000218809	0.000139029
C	0.0110053	0.00201873	0.000738888	0.000169001	-	0.000162874	1.56462e-05	0.00229669	0.000537048	0.000958109	0.00343088	3.18467e-05	0.000999046	0.00185334	0.000172321	0.00640513	0.00394142	0.000523436	0.00188761	0.00717462
Q	0.00428833	0.0106041	0.0023696	0.00141398	4.98344e-05	-	0.0184614	0.00108107	0.00403577	0.000217705	0.00336417	0.00776432	0.00186977	6.01235e-05	0.00142711	0.00281517	0.00372308	0.000184495	0.000416762	0.000770203
E	0.00459187	0.00137453	0.000756976	0.0141668	2.05606e-06	0.00792895	-	0.00140742	0.000355393	0.000132274	0.000402419	0.00433835	0.000194219	3.15433e-05	0.000958754	0.00140772	0.00208378	6.081e-05	0.000194403	0.000897276
G	0.00913488	0.00147356	0.00200893	0.00228265	0.000334509	0.000514615	0.00155991	-	0.000261156	2.60126e-05	0.000255644	0.000712111	0.00015599	0.000150222	0.000450246	0.00400249	0.000447527	0.000209718	8.8554e-05	0.000280867
H	0.00158667	0.00916406	0.00630111	0.00250469	0.000376393	0.00924432	0.00189543	0.00125668	-	0.000325365	0.00211578	0.00167387	0.00049464	0.00114385	0.00116322	0.00227732	0.00201387	0.000466358	0.00859455	0.000435807
I	0.000662465	0.000479582	0.000267602	2.88801e-05	0.000188405	0.000139916	0.000197936	3.51201e-05	9.12895e-05	-	0.0239412	0.000381865	0.00477747	0.00186588	0.000178948	0.000147461	0.00356316	8.72174e-05	0.000376577	0.0389954
L	0.00174796	0.00113993	9.56183e-05	4.07293e-05	0.000349047	0.00111861	0.00031155	0.00017857	0.00030713	0.0123864	-	0.000330086	0.00705659	0.00434756	0.000569343	0.000419314	0.00104418	0.000483993	0.000485287	0.00623519
K	0.00237218	0.0238904	0.00299748	0.000764441	7.7953e-06	0.00621145	0.00808098	0.00119677	0.000584604	0.000475336	0.000794176	-	0.000734019	4.0107e-05	0.000892263	0.00172219	0.00391861	3.89815e-05	0.000213667	0.000678181
M	0.00496986	0.00182833	0.000518432	6.90204e-05	0.00052514	0.00321216	0.000776875	0.000562963	0.00037098	0.0127706	0.0364591	0.00157626	-	0.00301641	0.000228251	0.000798111	0.00696393	0.000543781	0.000779487	0.00695281
F	0.00112172	0.000199105	0.0001251	4.7051e-05	0.000649462	6.88594e-05	8.41154e-05	0.000361433	0.000571923	0.00332509	0.0149749	5.74181e-05	0.00201094	-	0.000215941	0.000832291	0.000568736	0.00191925	0.0126386	0.00239735
P	0.00520692	0.00125581	0.000226077	0.00106566	4.42956e-05	0.00119896	0.00187543	0.000794635	0.000426634	0.000233922	0.00143853	0.000937016	0.000111621	0.000158402	-	0.0030781	0.00196977	7.43066e-05	0.00014513	0.00108574
S	0.020901	0.00324081	0.00560119	0.00335072	0.0016362	0.00235036	0.0027365	0.00701995	0.000830052	0.000191561	0.00105286	0.0017973	0.000387867	0.000606717	0.00305892	-	0.0223091	0.000194386	0.000648696	0.000360212
T	0.00945968	0.00218654	0.0027957	0.0011505	0.000671926	0.0020744	0.00270329	0.00052382	0.000489861	0.00308906	0.00174971	0.00272918	0.00225857	0.000276682	0.00130636	0.0148882	-	0.000109998	0.000398145	0.00801269
W	0.00079903	0.00224176	6.34074e-05	8.07507e-05	0.000393777	0.00045362	0.000348123	0.00108322	0.000500586	0.000333667	0.00357889	0.000119805	0.000778255	0.00412023	0.000217466	0.000572457	0.000485405	-	0.00510444	0.000693956
Y	0.000968115	0.00118748	0.00085523	0.000365004	0.000684884	0.000494213	0.000536758	0.000220601	0.00444939	0.000694834	0.00173071	0.000316719	0.000538053	0.013086	0.000204852	0.000921377	0.00084738	0.00246188	-	0.000912945
V	0.0112653	0.000645355	0.000116944	0.000102571	0.00115131	0.000403942	0.0010957	0.000309449	9.97836e-05	0.0318221	0.00983476	0.0004446	0.00212258	0.00109781	0.000677791	0.000226278	0.00754228	0.000148026	0.000403768	-

[truncated: 48 more sheets: WAG+G+I+F, WAG+G+F, JTT+G, JTT+G+I, rtREV+G+I+F, rtREV+G+F, cpREV+G, cpREV+G+I, Dayhoff+G+I, Dayhoff+G, JTT+G+F, JTT+G+I+F, Dayhoff+G+F, Dayhoff+G+I+F, cpREV+G+F, cpREV+G+I+F, WAG+I, mtREV24+G+F, mtREV24+G+I+F, LG+I …]
