# Supplementary material for: Horizontal gene transfer of acetyltransferases, invertases and chorismate mutases from different bacteria to diverse recipients
Source: BMC Evol Biol. 2016 Apr 12;16:74. doi: 10.1186/s12862-016-0651-y (PMC4828791; doi:10.1186/s12862-016-0651-y)
Supplement: Additional file 9: — cds from Hoplolaimina and donor bacteria selected for comparisons of %GC content with the respective distributions. (XLS 519 kb) [file 12862_2016_651_MOESM9_ESM.xls]

## Sheet: Info
Model	#Param	BIC	AICc	lnL	Invariant	Gamma	Freq A	Freq R	Freq N	Freq D	Freq C	Freq Q	Freq E	Freq G	Freq H	Freq I	Freq L	Freq K	Freq M	Freq F	Freq P	Freq S	Freq T	Freq W	Freq Y	Freq V
WAG+G	232	157018	154944	-77238.9	n/a	1.14735	0.0866279	0.043972	0.0390894	0.0570451	0.0193078	0.0367281	0.0580589	0.0832518	0.0244313	0.048466	0.086209	0.0620286	0.0195027	0.0384319	0.0457631	0.0695179	0.0610127	0.0143859	0.0352742	0.0708956
WAG+G+I	233	157033	154949	-77240.8	0.00889964	1.31339	0.0866279	0.043972	0.0390894	0.0570451	0.0193078	0.0367281	0.0580589	0.0832518	0.0244313	0.048466	0.086209	0.0620286	0.0195027	0.0384319	0.0457631	0.0695179	0.0610127	0.0143859	0.0352742	0.0708956
LG+G	232	157259	155184	-77359.1	n/a	1.05646	0.079066	0.055941	0.041977	0.053052	0.012937	0.040767	0.071586	0.057337	0.022355	0.062157	0.099081	0.0646	0.022951	0.042302	0.04404	0.061197	0.053287	0.012066	0.034155	0.069147
WAG+G+F	251	157380	155135	-77315.5	n/a	1.20023	0.0670632	0.0495517	0.0443579	0.068467	0.00798372	0.0371287	0.0558158	0.0806268	0.0283729	0.0462529	0.087663	0.0397431	0.0205822	0.048341	0.0573248	0.0686775	0.0569213	0.0290572	0.0394624	0.066607
LG+G+I	233	157384	155301	-77416.3	0.00921404	1.21685	0.079066	0.055941	0.041977	0.053052	0.012937	0.040767	0.071586	0.057337	0.022355	0.062157	0.099081	0.0646	0.022951	0.042302	0.04404	0.061197	0.053287	0.012066	0.034155	0.069147
WAG+G+I+F	252	157459	155205	-77349.5	0.0090518	1.37211	0.0670632	0.0495517	0.0443579	0.068467	0.00798372	0.0371287	0.0558158	0.0806268	0.0283729	0.0462529	0.087663	0.0397431	0.0205822	0.048341	0.0573248	0.0686775	0.0569213	0.0290572	0.0394624	0.066607
LG+G+F	251	157503	155258	-77377	n/a	1.1176	0.0670632	0.0495517	0.0443579	0.068467	0.00798372	0.0371287	0.0558158	0.0806268	0.0283729	0.0462529	0.087663	0.0397431	0.0205822	0.048341	0.0573248	0.0686775	0.0569213	0.0290572	0.0394624	0.066607
LG+G+I+F	252	157535	155282	-77387.8	0.00919292	1.23258	0.0670632	0.0495517	0.0443579	0.068467	0.00798372	0.0371287	0.0558158	0.0806268	0.0283729	0.0462529	0.087663	0.0397431	0.0205822	0.048341	0.0573248	0.0686775	0.0569213	0.0290572	0.0394624	0.066607
rtREV+G+F	251	157985	155741	-77618.2	n/a	1.1884	0.0670632	0.0495517	0.0443579	0.068467	0.00798372	0.0371287	0.0558158	0.0806268	0.0283729	0.0462529	0.087663	0.0397431	0.0205822	0.048341	0.0573248	0.0686775	0.0569213	0.0290572	0.0394624	0.066607
rtREV+G+I+F	252	158086	155833	-77663.2	0.00877622	1.28075	0.0670632	0.0495517	0.0443579	0.068467	0.00798372	0.0371287	0.0558158	0.0806268	0.0283729	0.0462529	0.087663	0.0397431	0.0205822	0.048341	0.0573248	0.0686775	0.0569213	0.0290572	0.0394624	0.066607
JTT+G	232	158226	156152	-77842.8	n/a	1.12491	0.0769	0.0511	0.0425	0.0513	0.0203	0.0411	0.0618	0.0747	0.023	0.0526	0.0911	0.0595	0.0234	0.0405	0.0505	0.0682	0.0585	0.0143	0.0323	0.0664
JTT+G+I	233	158274	156191	-77861.4	0.0083818	1.23693	0.0769	0.0511	0.0425	0.0513	0.0203	0.0411	0.0618	0.0747	0.023	0.0526	0.0911	0.0595	0.0234	0.0405	0.0505	0.0682	0.0585	0.0143	0.0323	0.0664
rtREV+G	232	158414	156340	-77936.9	n/a	1.16056	0.0646	0.0453	0.0376	0.0422	0.0114	0.0606	0.0607	0.0639	0.0273	0.0679	0.1018	0.0751	0.015	0.0287	0.0681	0.0488	0.0622	0.0251	0.0318	0.0619
rtREV+G+I	233	158538	156455	-77993.3	0.00878099	1.28959	0.0646	0.0453	0.0376	0.0422	0.0114	0.0606	0.0607	0.0639	0.0273	0.0679	0.1018	0.0751	0.015	0.0287	0.0681	0.0488	0.0622	0.0251	0.0318	0.0619
JTT+G+F	251	158650	156405	-77950.6	n/a	1.15869	0.0670632	0.0495517	0.0443579	0.068467	0.00798372	0.0371287	0.0558158	0.0806268	0.0283729	0.0462529	0.087663	0.0397431	0.0205822	0.048341	0.0573248	0.0686775	0.0569213	0.0290572	0.0394624	0.066607
JTT+G+I+F	252	158675	156421	-77957.5	0.00852284	1.27839	0.0670632	0.0495517	0.0443579	0.068467	0.00798372	0.0371287	0.0558158	0.0806268	0.0283729	0.0462529	0.087663	0.0397431	0.0205822	0.048341	0.0573248	0.0686775	0.0569213	0.0290572	0.0394624	0.066607
Dayhoff+G+F	251	159230	156985	-78240.5	n/a	1.0857	0.0670632	0.0495517	0.0443579	0.068467	0.00798372	0.0371287	0.0558158	0.0806268	0.0283729	0.0462529	0.087663	0.0397431	0.0205822	0.048341	0.0573248	0.0686775	0.0569213	0.0290572	0.0394624	0.066607
Dayhoff+G	232	159281	157206	-78370	n/a	1.10783	0.0871	0.0409	0.0404	0.0469	0.0335	0.0383	0.0495	0.0886	0.0336	0.0369	0.0854	0.0805	0.0148	0.0398	0.0507	0.0696	0.0585	0.0105	0.0299	0.0647
Dayhoff+G+I+F	252	159292	157039	-78266.2	0.00733398	1.23695	0.0670632	0.0495517	0.0443579	0.068467	0.00798372	0.0371287	0.0558158	0.0806268	0.0283729	0.0462529	0.087663	0.0397431	0.0205822	0.048341	0.0573248	0.0686775	0.0569213	0.0290572	0.0394624	0.066607
cpREV+G+I+F	252	159489	157236	-78364.6	0.00958466	1.33679	0.0670632	0.0495517	0.0443579	0.068467	0.00798372	0.0371287	0.0558158	0.0806268	0.0283729	0.0462529	0.087663	0.0397431	0.0205822	0.048341	0.0573248	0.0686775	0.0569213	0.0290572	0.0394624	0.066607
cpREV+G+F	251	159506	157262	-78378.9	n/a	1.18931	0.0670632	0.0495517	0.0443579	0.068467	0.00798372	0.0371287	0.0558158	0.0806268	0.0283729	0.0462529	0.087663	0.0397431	0.0205822	0.048341	0.0573248	0.0686775	0.0569213	0.0290572	0.0394624	0.066607
Dayhoff+G+I	233	159564	157480	-78506	0.00718258	1.22876	0.0871	0.0409	0.0404	0.0469	0.0335	0.0383	0.0495	0.0886	0.0336	0.0369	0.0854	0.0805	0.0148	0.0398	0.0507	0.0696	0.0585	0.0105	0.0299	0.0647
cpREV+G+I	233	159667	157583	-78557.7	0.00958466	1.41526	0.0756	0.0621	0.041	0.0371	0.0091	0.0382	0.0495	0.0838	0.0246	0.0806	0.1011	0.0504	0.022	0.0506	0.0431	0.0622	0.0543	0.0181	0.0307	0.066
cpREV+G	232	159673	157598	-78566.3	n/a	1.27385	0.0756	0.0621	0.041	0.0371	0.0091	0.0382	0.0495	0.0838	0.0246	0.0806	0.1011	0.0504	0.022	0.0506	0.0431	0.0622	0.0543	0.0181	0.0307	0.066
mtREV24+G+F	251	160091	157846	-78671	n/a	1.10299	0.0670632	0.0495517	0.0443579	0.068467	0.00798372	0.0371287	0.0558158	0.0806268	0.0283729	0.0462529	0.087663	0.0397431	0.0205822	0.048341	0.0573248	0.0686775	0.0569213	0.0290572	0.0394624	0.066607
mtREV24+G+I+F	252	160143	157890	-78691.6	0.00814921	1.22137	0.0670632	0.0495517	0.0443579	0.068467	0.00798372	0.0371287	0.0558158	0.0806268	0.0283729	0.0462529	0.087663	0.0397431	0.0205822	0.048341	0.0573248	0.0686775	0.0569213	0.0290572	0.0394624	0.066607
WAG+I	232	162364	160290	-79911.9	0.00958466	n/a	0.0866279	0.043972	0.0390894	0.0570451	0.0193078	0.0367281	0.0580589	0.0832518	0.0244313	0.048466	0.086209	0.0620286	0.0195027	0.0384319	0.0457631	0.0695179	0.0610127	0.0143859	0.0352742	0.0708956
WAG+I+F	251	162602	160358	-79926.7	0.00957918	n/a	0.0670632	0.0495517	0.0443579	0.068467	0.00798372	0.0371287	0.0558158	0.0806268	0.0283729	0.0462529	0.087663	0.0397431	0.0205822	0.048341	0.0573248	0.0686775	0.0569213	0.0290572	0.0394624	0.066607
WAG	231	162680	160614	-80075	n/a	n/a	0.0866279	0.043972	0.0390894	0.0570451	0.0193078	0.0367281	0.0580589	0.0832518	0.0244313	0.048466	0.086209	0.0620286	0.0195027	0.0384319	0.0457631	0.0695179	0.0610127	0.0143859	0.0352742	0.0708956
WAG+F	250	163003	160767	-80132.6	n/a	n/a	0.0670632	0.0495517	0.0443579	0.068467	0.00798372	0.0371287	0.0558158	0.0806268	0.0283729	0.0462529	0.087663	0.0397431	0.0205822	0.048341	0.0573248	0.0686775	0.0569213	0.0290572	0.0394624	0.066607
LG+I	232	163488	161413	-80473.5	0.00958466	n/a	0.079066	0.055941	0.041977	0.053052	0.012937	0.040767	0.071586	0.057337	0.022355	0.062157	0.099081	0.0646	0.022951	0.042302	0.04404	0.061197	0.053287	0.012066	0.034155	0.069147
LG+I+F	251	163627	161383	-80439.3	0.00958466	n/a	0.0670632	0.0495517	0.0443579	0.068467	0.00798372	0.0371287	0.0558158	0.0806268	0.0283729	0.0462529	0.087663	0.0397431	0.0205822	0.048341	0.0573248	0.0686775	0.0569213	0.0290572	0.0394624	0.066607
LG	231	163841	161775	-80655.6	n/a	n/a	0.079066	0.055941	0.041977	0.053052	0.012937	0.040767	0.071586	0.057337	0.022355	0.062157	0.099081	0.0646	0.022951	0.042302	0.04404	0.061197	0.053287	0.012066	0.034155	0.069147
LG+F	250	164002	161766	-80631.9	n/a	n/a	0.0670632	0.0495517	0.0443579	0.068467	0.00798372	0.0371287	0.0558158	0.0806268	0.0283729	0.0462529	0.087663	0.0397431	0.0205822	0.048341	0.0573248	0.0686775	0.0569213	0.0290572	0.0394624	0.066607
rtREV+I+F	251	164045	161801	-80648.2	0.00958466	n/a	0.0670632	0.0495517	0.0443579	0.068467	0.00798372	0.0371287	0.0558158	0.0806268	0.0283729	0.0462529	0.087663	0.0397431	0.0205822	0.048341	0.0573248	0.0686775	0.0569213	0.0290572	0.0394624	0.066607
JTT+I	232	164047	161972	-80753	0.00953385	n/a	0.0769	0.0511	0.0425	0.0513	0.0203	0.0411	0.0618	0.0747	0.023	0.0526	0.0911	0.0595	0.0234	0.0405	0.0505	0.0682	0.0585	0.0143	0.0323	0.0664
rtREV+F	250	164307	162072	-80784.8	n/a	n/a	0.0670632	0.0495517	0.0443579	0.068467	0.00798372	0.0371287	0.0558158	0.0806268	0.0283729	0.0462529	0.087663	0.0397431	0.0205822	0.048341	0.0573248	0.0686775	0.0569213	0.0290572	0.0394624	0.066607
JTT+I+F	251	164396	162151	-80823.5	0.00958466	n/a	0.0670632	0.0495517	0.0443579	0.068467	0.00798372	0.0371287	0.0558158	0.0806268	0.0283729	0.0462529	0.087663	0.0397431	0.0205822	0.048341	0.0573248	0.0686775	0.0569213	0.0290572	0.0394624	0.066607
rtREV+I	232	164400	162325	-80929.5	0.00958466	n/a	0.0646	0.0453	0.0376	0.0422	0.0114	0.0606	0.0607	0.0639	0.0273	0.0679	0.1018	0.0751	0.015	0.0287	0.0681	0.0488	0.0622	0.0251	0.0318	0.0619
JTT	231	164401	162335	-80935.5	n/a	n/a	0.0769	0.0511	0.0425	0.0513	0.0203	0.0411	0.0618	0.0747	0.023	0.0526	0.0911	0.0595	0.0234	0.0405	0.0505	0.0682	0.0585	0.0143	0.0323	0.0664
rtREV	231	164677	162612	-81073.9	n/a	n/a	0.0646	0.0453	0.0376	0.0422	0.0114	0.0606	0.0607	0.0639	0.0273	0.0679	0.1018	0.0751	0.015	0.0287	0.0681	0.0488	0.0622	0.0251	0.0318	0.0619
cpREV+I+F	251	164731	162487	-80991.3	0.00958466	n/a	0.0670632	0.0495517	0.0443579	0.068467	0.00798372	0.0371287	0.0558158	0.0806268	0.0283729	0.0462529	0.087663	0.0397431	0.0205822	0.048341	0.0573248	0.0686775	0.0569213	0.0290572	0.0394624	0.066607
JTT+F	250	164770	162535	-81016.2	n/a	n/a	0.0670632	0.0495517	0.0443579	0.068467	0.00798372	0.0371287	0.0558158	0.0806268	0.0283729	0.0462529	0.087663	0.0397431	0.0205822	0.048341	0.0573248	0.0686775	0.0569213	0.0290572	0.0394624	0.066607
cpREV+I	232	164784	162710	-81121.9	0.00958466	n/a	0.0756	0.0621	0.041	0.0371	0.0091	0.0382	0.0495	0.0838	0.0246	0.0806	0.1011	0.0504	0.022	0.0506	0.0431	0.0622	0.0543	0.0181	0.0307	0.066
Dayhoff+I+F	251	164976	162732	-81113.8	0.00958466	n/a	0.0670632	0.0495517	0.0443579	0.068467	0.00798372	0.0371287	0.0558158	0.0806268	0.0283729	0.0462529	0.087663	0.0397431	0.0205822	0.048341	0.0573248	0.0686775	0.0569213	0.0290572	0.0394624	0.066607
Dayhoff+I	232	165036	162962	-81247.9	0.00956112	n/a	0.0871	0.0409	0.0404	0.0469	0.0335	0.0383	0.0495	0.0886	0.0336	0.0369	0.0854	0.0805	0.0148	0.0398	0.0507	0.0696	0.0585	0.0105	0.0299	0.0647
cpREV	231	165133	163067	-81301.8	n/a	n/a	0.0756	0.0621	0.041	0.0371	0.0091	0.0382	0.0495	0.0838	0.0246	0.0806	0.1011	0.0504	0.022	0.0506	0.0431	0.0622	0.0543	0.0181	0.0307	0.066
mtREV24+G	232	165138	163064	-81298.8	n/a	1.12093	0.072	0.019	0.039	0.019	0.006	0.025	0.024	0.056	0.028	0.087	0.168	0.023	0.053	0.06	0.055	0.072	0.088	0.029	0.033	0.044
cpREV+F	250	165189	162954	-81225.9	n/a	n/a	0.0670632	0.0495517	0.0443579	0.068467	0.00798372	0.0371287	0.0558158	0.0806268	0.0283729	0.0462529	0.087663	0.0397431	0.0205822	0.048341	0.0573248	0.0686775	0.0569213	0.0290572	0.0394624	0.066607
mtREV24+G+I	233	165245	163161	-81346.5	0.00684304	1.15873	0.072	0.019	0.039	0.019	0.006	0.025	0.024	0.056	0.028	0.087	0.168	0.023	0.053	0.06	0.055	0.072	0.088	0.029	0.033	0.044
Dayhoff+F	250	165345	163109	-81303.5	n/a	n/a	0.0670632	0.0495517	0.0443579	0.068467	0.00798372	0.0371287	0.0558158	0.0806268	0.0283729	0.0462529	0.087663	0.0397431	0.0205822	0.048341	0.0573248	0.0686775	0.0569213	0.0290572	0.0394624	0.066607
Dayhoff	231	165348	163282	-81409	n/a	n/a	0.0871	0.0409	0.0404	0.0469	0.0335	0.0383	0.0495	0.0886	0.0336	0.0369	0.0854	0.0805	0.0148	0.0398	0.0507	0.0696	0.0585	0.0105	0.0299	0.0647
mtREV24+I+F	251	166713	164469	-81982.3	0.00955595	n/a	0.0670632	0.0495517	0.0443579	0.068467	0.00798372	0.0371287	0.0558158	0.0806268	0.0283729	0.0462529	0.087663	0.0397431	0.0205822	0.048341	0.0573248	0.0686775	0.0569213	0.0290572	0.0394624	0.066607
mtREV24+F	250	166978	164743	-82120.4	n/a	n/a	0.0670632	0.0495517	0.0443579	0.068467	0.00798372	0.0371287	0.0558158	0.0806268	0.0283729	0.0462529	0.087663	0.0397431	0.0205822	0.048341	0.0573248	0.0686775	0.0569213	0.0290572	0.0394624	0.066607
mtREV24+I	232	173339	171264	-85399.3	0.00956626	n/a	0.072	0.019	0.039	0.019	0.006	0.025	0.024	0.056	0.028	0.087	0.168	0.023	0.053	0.06	0.055	0.072	0.088	0.029	0.033	0.044
mtREV24	231	173455	171389	-85462.6	n/a	n/a	0.072	0.019	0.039	0.019	0.006	0.025	0.024	0.056	0.028	0.087	0.168	0.023	0.053	0.06	0.055	0.072	0.088	0.029	0.033	0.044

## Sheet: Caption
Table. Maximum Likelihood fits of 48 different amino acid substitution models
NOTE.-- Models with the lowest BIC scores (Bayesian Information Criterion) are considered to describe the substitution pattern the best. For each model, AICc value (Akaike Information Criterion, corrected), Maximum Likelihood value (lnL), and the number of parameters (including branch lengths) are also presented [1]. Non-uniformity of evolutionary rates among sites may be modeled by using a discr…
Abbreviations: GTR: General Time Reversible; JTT: Jones-Taylor-Thornton; rtREV: General Reverse Transcriptase; cpREV: General Reversible Chloroplast; mtREV24: General Reversible Mitochondrial.
1. Nei M. and Kumar S. (2000). Molecular Evolution and Phylogenetics. Oxford University Press, New York.
2. Tamura K., Stecher G., Peterson D., Filipski A., and Kumar S. (2013). MEGA6: Molecular Evolutionary Genetics Analysis version 6.0. Molecular Biology and Evolution30: 2725-2729.
Disclaimer: Although utmost care has been taken to ensure the correctness of the caption, the caption text is provided "as is" without any warranty of any kind. Authors advise the user to carefully check the caption prior to its use for any purpose and report any errors or problems to the authors immediately (www.megasoftware.net). In no event shall the authors and their employers be liable for a…

## Sheet: WAG+G
From\To	A	R	N	D	C	Q	E	G	H	I	L	K	M	F	P	S	T	W	Y	V
A	-	0.00129353	0.00106292	0.00224834	0.0010576	0.0017798	0.00490127	0.00629039	0.000412993	0.000499744	0.00182954	0.00299811	0.000929367	0.000431451	0.00351108	0.0124977	0.00690214	8.68013e-05	0.000452894	0.00758495
R	0.00254835	-	0.00132455	0.00044816	0.000543906	0.00594605	0.00135984	0.00259598	0.00278472	0.000483315	0.00228821	0.0177036	0.000710589	0.000210528	0.00165843	0.00453885	0.00180407	0.000893018	0.000717777	0.000952269
N	0.00235558	0.00149	-	0.0165185	0.000273148	0.00302374	0.00293298	0.00499761	0.00515507	0.00143262	0.000604743	0.00996434	0.000206179	0.000197104	0.000476135	0.014735	0.00660586	5.51781e-05	0.00204309	0.000742028
D	0.0034143	0.000345454	0.0113191	-	3.11962e-05	0.00120818	0.0191182	0.00384329	0.00121268	0.000101939	0.000389917	0.00158746	0.000107919	9.57837e-05	0.00103482	0.00397369	0.00121982	9.95638e-05	0.000612759	0.000575995
C	0.0047451	0.0012387	0.000552999	9.21696e-05	-	0.000193568	6.61161e-05	0.00136167	0.000324412	0.000439775	0.00176689	0.000244919	0.000406159	0.000815825	0.000267023	0.00521909	0.00166926	0.000550172	0.00102311	0.0037892
Q	0.00419788	0.0071188	0.00321814	0.00187651	0.000101758	-	0.0169361	0.00146547	0.00559525	0.00029446	0.00399776	0.0128851	0.0016073	0.000204808	0.00227809	0.00381467	0.00279172	0.000165524	0.00042839	0.00113918
E	0.00731303	0.0010299	0.00197469	0.0187844	2.19873e-05	0.0107138	-	0.00252073	0.000742746	0.000329298	0.000709275	0.00854982	0.000327775	0.000166301	0.00166543	0.00261365	0.00267729	0.000120118	0.000369304	0.00222606
G	0.00654549	0.00137114	0.00234654	0.00263347	0.000315798	0.000646518	0.00175793	-	0.000324983	7.87093e-05	0.000281864	0.00123581	0.00018109	0.000102344	0.000594483	0.00497498	0.000734865	0.00025855	0.00019491	0.000708002
H	0.00146438	0.005012	0.00824797	0.0028315	0.00025638	0.00841147	0.00176507	0.00110741	-	0.000357202	0.00229644	0.00294573	0.000420366	0.00139251	0.00169921	0.00274427	0.00154015	0.000201456	0.00728709	0.000447525
I	0.00089324	0.0004385	0.00115546	0.000119984	0.000175197	0.000223145	0.000394477	0.000135202	0.000180062	-	0.0145796	0.0010713	0.00442839	0.0021716	0.000243897	0.00118437	0.00474488	0.000163028	0.000790464	0.0295732
L	0.00183843	0.00116713	0.000274206	0.000258011	0.000395721	0.00170319	0.000477673	0.000272195	0.000650802	0.00819652	-	0.000852044	0.0050489	0.00433548	0.00101495	0.00127817	0.00106283	0.000510459	0.000749919	0.00680728
K	0.0041871	0.01255	0.00627936	0.00145992	7.62366e-05	0.00762948	0.00800265	0.00165864	0.00116024	0.000837061	0.00118419	-	0.000971785	0.000182088	0.00135922	0.00358576	0.00451326	0.000105501	0.000250709	0.00115488
M	0.0041281	0.00160214	0.000413246	0.000315663	0.0004021	0.00302691	0.000975776	0.000773023	0.000526598	0.0110049	0.0223179	0.00309077	-	0.00244044	0.000418164	0.00183122	0.00493349	0.000395676	0.000806017	0.00778323
F	0.000972518	0.000240876	0.000200476	0.000142173	0.000409862	0.000195729	0.00025123	0.000221699	0.000885225	0.00273858	0.00972519	0.000293887	0.00123843	-	0.000394037	0.00202411	0.000559376	0.00117362	0.0121424	0.00245731
P	0.00664634	0.00159352	0.0004067	0.00128994	0.000112659	0.00182832	0.0021129	0.00108148	0.000907151	0.000258302	0.00191198	0.00184232	0.000178207	0.000330913	-	0.00598145	0.0025882	0.000106959	0.000406447	0.00119062
S	0.0155736	0.00287095	0.00828537	0.00326074	0.00144954	0.00201539	0.00218283	0.00595783	0.000964445	0.000825708	0.00158505	0.00319946	0.000513734	0.001119	0.00393754	-	0.0142462	0.000401841	0.00148057	0.000880012
T	0.00979989	0.0013002	0.00423222	0.0011405	0.000528247	0.00168054	0.00254768	0.00100272	0.000616722	0.00376914	0.00150175	0.00458841	0.00157699	0.000352351	0.0019413	0.0162321	-	8.50604e-05	0.000547736	0.00524905
W	0.000522694	0.0027296	0.00014993	0.000394805	0.000738405	0.000422594	0.000484776	0.00149624	0.000342129	0.000549239	0.00305898	0.000454894	0.00053641	0.00313531	0.000340247	0.00194184	0.000360754	-	0.00467576	0.0013815
Y	0.00111224	0.000894764	0.00226407	0.000990948	0.000560013	0.000446047	0.000607849	0.000460013	0.00504712	0.00108608	0.00183278	0.000440864	0.000445638	0.0132294	0.000527305	0.00291788	0.000947402	0.00190692	-	0.00119003
V	0.00926811	0.000590631	0.000409129	0.000463466	0.00103196	0.000590161	0.001823	0.000831397	0.000154221	0.020217	0.00827765	0.00101044	0.00214109	0.00133209	0.000768547	0.000862911	0.00451733	0.000280329	0.0005921	-

## Sheet: WAG+G+I
From\To	A	R	N	D	C	Q	E	G	H	I	L	K	M	F	P	S	T	W	Y	V
A	-	0.00129353	0.00106292	0.00224834	0.0010576	0.0017798	0.00490127	0.00629039	0.000412993	0.000499744	0.00182954	0.00299811	0.000929367	0.000431451	0.00351108	0.0124977	0.00690214	8.68013e-05	0.000452894	0.00758495
R	0.00254835	-	0.00132455	0.00044816	0.000543906	0.00594605	0.00135984	0.00259598	0.00278472	0.000483315	0.00228821	0.0177036	0.000710589	0.000210528	0.00165843	0.00453885	0.00180407	0.000893018	0.000717777	0.000952269
N	0.00235558	0.00149	-	0.0165185	0.000273148	0.00302374	0.00293298	0.00499761	0.00515507	0.00143262	0.000604743	0.00996434	0.000206179	0.000197104	0.000476135	0.014735	0.00660586	5.51781e-05	0.00204309	0.000742028
D	0.0034143	0.000345454	0.0113191	-	3.11962e-05	0.00120818	0.0191182	0.00384329	0.00121268	0.000101939	0.000389917	0.00158746	0.000107919	9.57837e-05	0.00103482	0.00397369	0.00121982	9.95638e-05	0.000612759	0.000575995
C	0.0047451	0.0012387	0.000552999	9.21696e-05	-	0.000193568	6.61161e-05	0.00136167	0.000324412	0.000439775	0.00176689	0.000244919	0.000406159	0.000815825	0.000267023	0.00521909	0.00166926	0.000550172	0.00102311	0.0037892
Q	0.00419788	0.0071188	0.00321814	0.00187651	0.000101758	-	0.0169361	0.00146547	0.00559525	0.00029446	0.00399776	0.0128851	0.0016073	0.000204808	0.00227809	0.00381467	0.00279172	0.000165524	0.00042839	0.00113918
E	0.00731303	0.0010299	0.00197469	0.0187844	2.19873e-05	0.0107138	-	0.00252073	0.000742746	0.000329298	0.000709275	0.00854982	0.000327775	0.000166301	0.00166543	0.00261365	0.00267729	0.000120118	0.000369304	0.00222606
G	0.00654549	0.00137114	0.00234654	0.00263347	0.000315798	0.000646518	0.00175793	-	0.000324983	7.87093e-05	0.000281864	0.00123581	0.00018109	0.000102344	0.000594483	0.00497498	0.000734865	0.00025855	0.00019491	0.000708002
H	0.00146438	0.005012	0.00824797	0.0028315	0.00025638	0.00841147	0.00176507	0.00110741	-	0.000357202	0.00229644	0.00294573	0.000420366	0.00139251	0.00169921	0.00274427	0.00154015	0.000201456	0.00728709	0.000447525
I	0.00089324	0.0004385	0.00115546	0.000119984	0.000175197	0.000223145	0.000394477	0.000135202	0.000180062	-	0.0145796	0.0010713	0.00442839	0.0021716	0.000243897	0.00118437	0.00474488	0.000163028	0.000790464	0.0295732
L	0.00183843	0.00116713	0.000274206	0.000258011	0.000395721	0.00170319	0.000477673	0.000272195	0.000650802	0.00819652	-	0.000852044	0.0050489	0.00433548	0.00101495	0.00127817	0.00106283	0.000510459	0.000749919	0.00680728
K	0.0041871	0.01255	0.00627936	0.00145992	7.62366e-05	0.00762948	0.00800265	0.00165864	0.00116024	0.000837061	0.00118419	-	0.000971785	0.000182088	0.00135922	0.00358576	0.00451326	0.000105501	0.000250709	0.00115488
M	0.0041281	0.00160214	0.000413246	0.000315663	0.0004021	0.00302691	0.000975776	0.000773023	0.000526598	0.0110049	0.0223179	0.00309077	-	0.00244044	0.000418164	0.00183122	0.00493349	0.000395676	0.000806017	0.00778323
F	0.000972518	0.000240876	0.000200476	0.000142173	0.000409862	0.000195729	0.00025123	0.000221699	0.000885225	0.00273858	0.00972519	0.000293887	0.00123843	-	0.000394037	0.00202411	0.000559376	0.00117362	0.0121424	0.00245731
P	0.00664634	0.00159352	0.0004067	0.00128994	0.000112659	0.00182832	0.0021129	0.00108148	0.000907151	0.000258302	0.00191198	0.00184232	0.000178207	0.000330913	-	0.00598145	0.0025882	0.000106959	0.000406447	0.00119062
S	0.0155736	0.00287095	0.00828537	0.00326074	0.00144954	0.00201539	0.00218283	0.00595783	0.000964445	0.000825708	0.00158505	0.00319946	0.000513734	0.001119	0.00393754	-	0.0142462	0.000401841	0.00148057	0.000880012
T	0.00979989	0.0013002	0.00423222	0.0011405	0.000528247	0.00168054	0.00254768	0.00100272	0.000616722	0.00376914	0.00150175	0.00458841	0.00157699	0.000352351	0.0019413	0.0162321	-	8.50604e-05	0.000547736	0.00524905
W	0.000522694	0.0027296	0.00014993	0.000394805	0.000738405	0.000422594	0.000484776	0.00149624	0.000342129	0.000549239	0.00305898	0.000454894	0.00053641	0.00313531	0.000340247	0.00194184	0.000360754	-	0.00467576	0.0013815
Y	0.00111224	0.000894764	0.00226407	0.000990948	0.000560013	0.000446047	0.000607849	0.000460013	0.00504712	0.00108608	0.00183278	0.000440864	0.000445638	0.0132294	0.000527305	0.00291788	0.000947402	0.00190692	-	0.00119003
V	0.00926811	0.000590631	0.000409129	0.000463466	0.00103196	0.000590161	0.001823	0.000831397	0.000154221	0.020217	0.00827765	0.00101044	0.00214109	0.00133209	0.000768547	0.000862911	0.00451733	0.000280329	0.0005921	-

## Sheet: LG+G
From\To	A	R	N	D	C	Q	E	G	H	I	L	K	M	F	P	S	T	W	Y	V
A	-	0.0012077	0.000590135	0.00106464	0.00163538	0.00200807	0.00377571	0.00601616	0.00040742	0.000472971	0.00198931	0.0017602	0.00131017	0.00054504	0.00263396	0.0146919	0.00579001	0.000110741	0.000379807	0.00894738
R	0.00170694	-	0.00160289	0.00033397	0.000351211	0.00581349	0.00132324	0.00113621	0.00275498	0.000400874	0.00151888	0.0207545	0.000564302	0.000113266	0.000743751	0.0026671	0.00156688	0.000363754	0.000545428	0.000600106
N	0.00111155	0.00213611	-	0.0136767	0.000347411	0.00351088	0.00196944	0.00418632	0.00511945	0.00060452	0.000344321	0.00703754	0.00043244	0.000192332	0.000361856	0.0124578	0.00541432	2.78058e-05	0.00106162	0.000293888
D	0.00158668	0.000352157	0.0108216	-	4.11006e-05	0.00108362	0.0190645	0.00246036	0.00105258	3.37453e-05	7.58616e-05	0.000928328	2.97786e-05	3.74158e-05	0.000882249	0.00385473	0.00115248	1.83162e-05	0.000234357	0.000133329
C	0.00999481	0.00151867	0.00112725	0.000168545	-	0.000175586	1.27209e-05	0.00165766	0.000727224	0.00101213	0.00298901	4.35229e-05	0.00104167	0.00237447	0.000168601	0.00865405	0.00309453	0.000410645	0.00202173	0.00688046
Q	0.00389457	0.00797735	0.00361509	0.00141016	5.57206e-05	-	0.0150098	0.000780277	0.00546489	0.000229979	0.00293089	0.010611	0.00194953	7.70293e-05	0.00139631	0.00380361	0.00292311	0.000144739	0.000446375	0.000738625
E	0.00417023	0.00103405	0.00115485	0.0141286	2.29891e-06	0.00854783	-	0.00101582	0.000481242	0.000139732	0.000350591	0.00592896	0.000202504	4.04127e-05	0.00093806	0.00190199	0.00163604	4.77066e-05	0.000208216	0.000860488
G	0.0082961	0.00110855	0.00306484	0.00227649	0.000374019	0.000554782	0.00126826	-	0.000353635	2.74792e-05	0.000222719	0.000973199	0.000162645	0.000192463	0.000440527	0.00540782	0.000351368	0.000164527	9.48463e-05	0.000269352
H	0.00144098	0.00689404	0.00961302	0.00249793	0.00042085	0.00996588	0.00154105	0.000907018	-	0.000343709	0.00184329	0.00228757	0.000515742	0.00146548	0.00113811	0.00307692	0.00158115	0.000365866	0.00920524	0.000417939
I	0.000601636	0.000360785	0.000408256	2.88021e-05	0.000210659	0.000150837	0.000160929	2.53483e-05	0.000123616	-	0.0208577	0.000521871	0.00498129	0.00239053	0.000175085	0.000199236	0.00279755	6.84237e-05	0.000403335	0.0373966
L	0.00158746	0.000857559	0.000145876	4.06194e-05	0.000390275	0.00120592	0.000253302	0.000128885	0.000415889	0.0130848	-	0.000451108	0.00735764	0.00557003	0.000557053	0.000566541	0.000819818	0.000379702	0.00051977	0.00597955
K	0.00215437	0.0179725	0.00457299	0.000762378	8.71603e-06	0.00669628	0.00657013	0.000863782	0.000791621	0.000502136	0.000691892	-	0.000765333	5.13844e-05	0.000873003	0.00232688	0.00307663	3.05817e-05	0.000228849	0.000650376
M	0.00451352	0.00137544	0.000790925	6.88342e-05	0.000587166	0.00346289	0.000631627	0.000406324	0.000502349	0.0134906	0.0317634	0.00215418	-	0.00386458	0.000223324	0.00107834	0.0054676	0.000426606	0.000834874	0.00666775
F	0.00101873	0.000149785	0.000190854	4.69241e-05	0.000726173	7.42342e-05	6.83889e-05	0.000260868	0.000774449	0.00351256	0.0130463	7.84698e-05	0.00209673	-	0.00021128	0.00112452	0.000446533	0.00150569	0.0135367	0.00229906
P	0.00472881	0.000944736	0.000344906	0.00106279	4.95275e-05	0.00129254	0.00152479	0.000573536	0.000577711	0.000247111	0.00125326	0.00128056	0.000116383	0.000202942	-	0.00415886	0.00154653	5.82949e-05	0.000155443	0.00104123
S	0.0189818	0.00243803	0.00854522	0.00334168	0.00182946	0.00253381	0.00222488	0.00506672	0.00112398	0.000202361	0.000917258	0.00245627	0.000404414	0.000777316	0.0029929	-	0.0175156	0.000152499	0.000694789	0.000345443
T	0.00859108	0.00164492	0.00426515	0.0011474	0.00075129	0.00223631	0.00219787	0.000378073	0.000663327	0.00326322	0.00152436	0.0037298	0.00235492	0.000354481	0.00127816	0.0201156	-	8.62956e-05	0.000426436	0.00768418
W	0.000725662	0.00168645	9.67348e-05	8.05328e-05	0.000440288	0.000489026	0.000283037	0.000781826	0.00067785	0.000352479	0.00311795	0.000163731	0.000811457	0.00527877	0.000212772	0.000773453	0.000381107	-	0.00546714	0.000665504
Y	0.000879221	0.000893333	0.00130475	0.00036402	0.000765778	0.000532788	0.000436404	0.000159221	0.00602498	0.000734009	0.00150781	0.000432841	0.000561007	0.0167656	0.00020043	0.00124488	0.000665305	0.00193139	-	0.000875515
V	0.0102309	0.000485495	0.00017841	0.000102295	0.00128729	0.000435471	0.00089084	0.000223348	0.000135118	0.0336162	0.00856812	0.000607608	0.00221313	0.00140649	0.000663161	0.000305727	0.00592168	0.000116129	0.000432459	-

## Sheet: WAG+G+F
From\To	A	R	N	D	C	Q	E	G	H	I	L	K	M	F	P	S	T	W	Y	V
A	-	0.00147233	0.00121831	0.00272565	0.000441711	0.0018173	0.0047593	0.00615331	0.000484446	0.000481721	0.00187911	0.00194027	0.000990672	0.000548152	0.00444236	0.0124707	0.00650404	0.000177088	0.000511762	0.00719778
R	0.00199265	-	0.00151819	0.000543302	0.000227165	0.00607135	0.00132045	0.00253941	0.00326651	0.000465884	0.0023502	0.0114572	0.000757462	0.000267472	0.00209832	0.00452907	0.00170002	0.00182189	0.000811075	0.000903662
N	0.00184192	0.00169596	-	0.0200254	0.000114082	0.00308746	0.00284803	0.0048887	0.00604697	0.00138096	0.000621127	0.00644858	0.000219779	0.000250418	0.000602426	0.0147032	0.00622485	0.000112572	0.00230865	0.000704152
D	0.00266977	0.000393205	0.0129739	-	1.30293e-05	0.00123364	0.0185644	0.00375954	0.00142249	9.82627e-05	0.000400481	0.00102735	0.000115038	0.000121692	0.0013093	0.00396513	0.00114947	0.000203125	0.000692407	0.000546595
C	0.00371037	0.00140992	0.000633843	0.000111737	-	0.000197647	6.4201e-05	0.00133199	0.00038054	0.000423915	0.00181475	0.000158503	0.000432951	0.00103649	0.000337848	0.00520784	0.00157298	0.00112244	0.0011561	0.00359579
Q	0.00328248	0.00810279	0.00368861	0.00227488	4.24998e-05	-	0.0164455	0.00143353	0.00656331	0.00028384	0.00410607	0.00833881	0.00171332	0.000260206	0.00288233	0.00380646	0.0026307	0.000337695	0.000484073	0.00108103
E	0.00571834	0.00117226	0.00226338	0.0227722	9.1831e-06	0.0109396	-	0.00246579	0.000871251	0.000317422	0.00072849	0.00553315	0.000349397	0.000211282	0.00210717	0.00260803	0.00252288	0.00024506	0.000417307	0.00211243
G	0.00511816	0.00156067	0.00268958	0.00319254	0.000131895	0.000660142	0.00170701	-	0.000381209	7.58706e-05	0.0002895	0.000799771	0.000193035	0.000130026	0.000752164	0.00496426	0.000692481	0.000527482	0.000220245	0.000671863
H	0.00114505	0.00570478	0.00945376	0.00343262	0.000107078	0.00858872	0.00171395	0.00108328	-	0.000344319	0.00235865	0.00190638	0.000448095	0.00176916	0.00214992	0.00273836	0.00145132	0.000411001	0.00823428	0.000424681
I	0.000698458	0.000499111	0.00132438	0.000145456	7.31719e-05	0.000227847	0.00038305	0.000132255	0.000211216	-	0.0149746	0.00069331	0.0047205	0.00275899	0.000308588	0.00118182	0.00447121	0.000332601	0.000893211	0.0280637
L	0.00143754	0.00132845	0.000314293	0.000312785	0.000165275	0.00173908	0.000463836	0.000266263	0.0007634	0.00790091	-	0.000551414	0.00538194	0.00550816	0.00128416	0.00127541	0.00100153	0.00104141	0.000847395	0.00645982
K	0.00327405	0.0142848	0.00719735	0.00176985	3.18406e-05	0.00779025	0.00777084	0.00162249	0.00136098	0.000806872	0.00121628	-	0.00103589	0.00023134	0.00171974	0.00357804	0.00425295	0.000215238	0.000283297	0.00109593
M	0.00322792	0.00182359	0.000473659	0.000382676	0.000167939	0.0030907	0.000947512	0.000756177	0.000617707	0.010608	0.0229226	0.00200024	-	0.00310054	0.000529078	0.00182727	0.00464894	0.000807239	0.000910785	0.00738594
F	0.000760449	0.000274171	0.000229784	0.000172356	0.000171181	0.000199853	0.000243953	0.000216868	0.00103838	0.00263982	0.00998866	0.000190194	0.00132012	-	0.000498552	0.00201975	0.000527113	0.00239436	0.0137207	0.00233188
P	0.00519703	0.00181379	0.000466156	0.00156378	4.70526e-05	0.00186685	0.0020517	0.00105791	0.0010641	0.000248986	0.00196378	0.00119229	0.000189963	0.00042042	-	0.00596857	0.00243892	0.000218212	0.000459277	0.00112985
S	0.0121776	0.00326778	0.00949663	0.00395298	0.000605409	0.00205786	0.0021196	0.005828	0.00113131	0.000795929	0.00162799	0.00207058	0.000547622	0.00142167	0.00498194	-	0.0134245	0.000819817	0.00167301	0.000835093
T	0.0076629	0.00147992	0.00485093	0.00138262	0.000220625	0.00171596	0.00247388	0.000980872	0.000723423	0.00363321	0.00154244	0.00296946	0.00168101	0.000447656	0.00245621	0.0161971	-	0.000173536	0.000618932	0.00498112
W	0.000408714	0.0031069	0.000171849	0.00047862	0.000308399	0.000431499	0.000470734	0.00146364	0.000401322	0.000529431	0.00314185	0.000294392	0.000571794	0.00398337	0.000430494	0.00193766	0.000339947	-	0.00528352	0.00131098
Y	0.0008697	0.00101844	0.00259505	0.00120132	0.000233893	0.000455446	0.000590242	0.000449989	0.00592033	0.00104691	0.00188243	0.000285312	0.000475034	0.0168077	0.000667167	0.0029116	0.000892759	0.0038904	-	0.00112929
V	0.00724708	0.000672271	0.00046894	0.000561858	0.000431002	0.000602597	0.00177019	0.000813279	0.000180904	0.0194878	0.00850191	0.000653921	0.00228233	0.0016924	0.000972396	0.000861052	0.00425678	0.000571915	0.000669063	-

## Sheet: LG+G+I
From\To	A	R	N	D	C	Q	E	G	H	I	L	K	M	F	P	S	T	W	Y	V
A	-	0.0012077	0.000590135	0.00106464	0.00163538	0.00200807	0.00377571	0.00601616	0.00040742	0.000472971	0.00198931	0.0017602	0.00131017	0.00054504	0.00263396	0.0146919	0.00579001	0.000110741	0.000379807	0.00894738
R	0.00170694	-	0.00160289	0.00033397	0.000351211	0.00581349	0.00132324	0.00113621	0.00275498	0.000400874	0.00151888	0.0207545	0.000564302	0.000113266	0.000743751	0.0026671	0.00156688	0.000363754	0.000545428	0.000600106
N	0.00111155	0.00213611	-	0.0136767	0.000347411	0.00351088	0.00196944	0.00418632	0.00511945	0.00060452	0.000344321	0.00703754	0.00043244	0.000192332	0.000361856	0.0124578	0.00541432	2.78058e-05	0.00106162	0.000293888
D	0.00158668	0.000352157	0.0108216	-	4.11006e-05	0.00108362	0.0190645	0.00246036	0.00105258	3.37453e-05	7.58616e-05	0.000928328	2.97786e-05	3.74158e-05	0.000882249	0.00385473	0.00115248	1.83162e-05	0.000234357	0.000133329
C	0.00999481	0.00151867	0.00112725	0.000168545	-	0.000175586	1.27209e-05	0.00165766	0.000727224	0.00101213	0.00298901	4.35229e-05	0.00104167	0.00237447	0.000168601	0.00865405	0.00309453	0.000410645	0.00202173	0.00688046
Q	0.00389457	0.00797735	0.00361509	0.00141016	5.57206e-05	-	0.0150098	0.000780277	0.00546489	0.000229979	0.00293089	0.010611	0.00194953	7.70293e-05	0.00139631	0.00380361	0.00292311	0.000144739	0.000446375	0.000738625
E	0.00417023	0.00103405	0.00115485	0.0141286	2.29891e-06	0.00854783	-	0.00101582	0.000481242	0.000139732	0.000350591	0.00592896	0.000202504	4.04127e-05	0.00093806	0.00190199	0.00163604	4.77066e-05	0.000208216	0.000860488
G	0.0082961	0.00110855	0.00306484	0.00227649	0.000374019	0.000554782	0.00126826	-	0.000353635	2.74792e-05	0.000222719	0.000973199	0.000162645	0.000192463	0.000440527	0.00540782	0.000351368	0.000164527	9.48463e-05	0.000269352
H	0.00144098	0.00689404	0.00961302	0.00249793	0.00042085	0.00996588	0.00154105	0.000907018	-	0.000343709	0.00184329	0.00228757	0.000515742	0.00146548	0.00113811	0.00307692	0.00158115	0.000365866	0.00920524	0.000417939
I	0.000601636	0.000360785	0.000408256	2.88021e-05	0.000210659	0.000150837	0.000160929	2.53483e-05	0.000123616	-	0.0208577	0.000521871	0.00498129	0.00239053	0.000175085	0.000199236	0.00279755	6.84237e-05	0.000403335	0.0373966
L	0.00158746	0.000857559	0.000145876	4.06194e-05	0.000390275	0.00120592	0.000253302	0.000128885	0.000415889	0.0130848	-	0.000451108	0.00735764	0.00557003	0.000557053	0.000566541	0.000819818	0.000379702	0.00051977	0.00597955
K	0.00215437	0.0179725	0.00457299	0.000762378	8.71603e-06	0.00669628	0.00657013	0.000863782	0.000791621	0.000502136	0.000691892	-	0.000765333	5.13844e-05	0.000873003	0.00232688	0.00307663	3.05817e-05	0.000228849	0.000650376
M	0.00451352	0.00137544	0.000790925	6.88342e-05	0.000587166	0.00346289	0.000631627	0.000406324	0.000502349	0.0134906	0.0317634	0.00215418	-	0.00386458	0.000223324	0.00107834	0.0054676	0.000426606	0.000834874	0.00666775
F	0.00101873	0.000149785	0.000190854	4.69241e-05	0.000726173	7.42342e-05	6.83889e-05	0.000260868	0.000774449	0.00351256	0.0130463	7.84698e-05	0.00209673	-	0.00021128	0.00112452	0.000446533	0.00150569	0.0135367	0.00229906
P	0.00472881	0.000944736	0.000344906	0.00106279	4.95275e-05	0.00129254	0.00152479	0.000573536	0.000577711	0.000247111	0.00125326	0.00128056	0.000116383	0.000202942	-	0.00415886	0.00154653	5.82949e-05	0.000155443	0.00104123
S	0.0189818	0.00243803	0.00854522	0.00334168	0.00182946	0.00253381	0.00222488	0.00506672	0.00112398	0.000202361	0.000917258	0.00245627	0.000404414	0.000777316	0.0029929	-	0.0175156	0.000152499	0.000694789	0.000345443
T	0.00859108	0.00164492	0.00426515	0.0011474	0.00075129	0.00223631	0.00219787	0.000378073	0.000663327	0.00326322	0.00152436	0.0037298	0.00235492	0.000354481	0.00127816	0.0201156	-	8.62956e-05	0.000426436	0.00768418
W	0.000725662	0.00168645	9.67348e-05	8.05328e-05	0.000440288	0.000489026	0.000283037	0.000781826	0.00067785	0.000352479	0.00311795	0.000163731	0.000811457	0.00527877	0.000212772	0.000773453	0.000381107	-	0.00546714	0.000665504
Y	0.000879221	0.000893333	0.00130475	0.00036402	0.000765778	0.000532788	0.000436404	0.000159221	0.00602498	0.000734009	0.00150781	0.000432841	0.000561007	0.0167656	0.00020043	0.00124488	0.000665305	0.00193139	-	0.000875515
V	0.0102309	0.000485495	0.00017841	0.000102295	0.00128729	0.000435471	0.00089084	0.000223348	0.000135118	0.0336162	0.00856812	0.000607608	0.00221313	0.00140649	0.000663161	0.000305727	0.00592168	0.000116129	0.000432459	-

## Sheet: WAG+G+I+F
From\To	A	R	N	D	C	Q	E	G	H	I	L	K	M	F	P	S	T	W	Y	V
A	-	0.00147233	0.00121831	0.00272565	0.000441711	0.0018173	0.0047593	0.00615331	0.000484446	0.000481721	0.00187911	0.00194027	0.000990672	0.000548152	0.00444236	0.0124707	0.00650404	0.000177088	0.000511762	0.00719778
R	0.00199265	-	0.00151819	0.000543302	0.000227165	0.00607135	0.00132045	0.00253941	0.00326651	0.000465884	0.0023502	0.0114572	0.000757462	0.000267472	0.00209832	0.00452907	0.00170002	0.00182189	0.000811075	0.000903662
N	0.00184192	0.00169596	-	0.0200254	0.000114082	0.00308746	0.00284803	0.0048887	0.00604697	0.00138096	0.000621127	0.00644858	0.000219779	0.000250418	0.000602426	0.0147032	0.00622485	0.000112572	0.00230865	0.000704152
D	0.00266977	0.000393205	0.0129739	-	1.30293e-05	0.00123364	0.0185644	0.00375954	0.00142249	9.82627e-05	0.000400481	0.00102735	0.000115038	0.000121692	0.0013093	0.00396513	0.00114947	0.000203125	0.000692407	0.000546595
C	0.00371037	0.00140992	0.000633843	0.000111737	-	0.000197647	6.4201e-05	0.00133199	0.00038054	0.000423915	0.00181475	0.000158503	0.000432951	0.00103649	0.000337848	0.00520784	0.00157298	0.00112244	0.0011561	0.00359579
Q	0.00328248	0.00810279	0.00368861	0.00227488	4.24998e-05	-	0.0164455	0.00143353	0.00656331	0.00028384	0.00410607	0.00833881	0.00171332	0.000260206	0.00288233	0.00380646	0.0026307	0.000337695	0.000484073	0.00108103
E	0.00571834	0.00117226	0.00226338	0.0227722	9.1831e-06	0.0109396	-	0.00246579	0.000871251	0.000317422	0.00072849	0.00553315	0.000349397	0.000211282	0.00210717	0.00260803	0.00252288	0.00024506	0.000417307	0.00211243
G	0.00511816	0.00156067	0.00268958	0.00319254	0.000131895	0.000660142	0.00170701	-	0.000381209	7.58706e-05	0.0002895	0.000799771	0.000193035	0.000130026	0.000752164	0.00496426	0.000692481	0.000527482	0.000220245	0.000671863
H	0.00114505	0.00570478	0.00945376	0.00343262	0.000107078	0.00858872	0.00171395	0.00108328	-	0.000344319	0.00235865	0.00190638	0.000448095	0.00176916	0.00214992	0.00273836	0.00145132	0.000411001	0.00823428	0.000424681
I	0.000698458	0.000499111	0.00132438	0.000145456	7.31719e-05	0.000227847	0.00038305	0.000132255	0.000211216	-	0.0149746	0.00069331	0.0047205	0.00275899	0.000308588	0.00118182	0.00447121	0.000332601	0.000893211	0.0280637
L	0.00143754	0.00132845	0.000314293	0.000312785	0.000165275	0.00173908	0.000463836	0.000266263	0.0007634	0.00790091	-	0.000551414	0.00538194	0.00550816	0.00128416	0.00127541	0.00100153	0.00104141	0.000847395	0.00645982
K	0.00327405	0.0142848	0.00719735	0.00176985	3.18406e-05	0.00779025	0.00777084	0.00162249	0.00136098	0.000806872	0.00121628	-	0.00103589	0.00023134	0.00171974	0.00357804	0.00425295	0.000215238	0.000283297	0.00109593
M	0.00322792	0.00182359	0.000473659	0.000382676	0.000167939	0.0030907	0.000947512	0.000756177	0.000617707	0.010608	0.0229226	0.00200024	-	0.00310054	0.000529078	0.00182727	0.00464894	0.000807239	0.000910785	0.00738594
F	0.000760449	0.000274171	0.000229784	0.000172356	0.000171181	0.000199853	0.000243953	0.000216868	0.00103838	0.00263982	0.00998866	0.000190194	0.00132012	-	0.000498552	0.00201975	0.000527113	0.00239436	0.0137207	0.00233188
P	0.00519703	0.00181379	0.000466156	0.00156378	4.70526e-05	0.00186685	0.0020517	0.00105791	0.0010641	0.000248986	0.00196378	0.00119229	0.000189963	0.00042042	-	0.00596857	0.00243892	0.000218212	0.000459277	0.00112985
S	0.0121776	0.00326778	0.00949663	0.00395298	0.000605409	0.00205786	0.0021196	0.005828	0.00113131	0.000795929	0.00162799	0.00207058	0.000547622	0.00142167	0.00498194	-	0.0134245	0.000819817	0.00167301	0.000835093
T	0.0076629	0.00147992	0.00485093	0.00138262	0.000220625	0.00171596	0.00247388	0.000980872	0.000723423	0.00363321	0.00154244	0.00296946	0.00168101	0.000447656	0.00245621	0.0161971	-	0.000173536	0.000618932	0.00498112
W	0.000408714	0.0031069	0.000171849	0.00047862	0.000308399	0.000431499	0.000470734	0.00146364	0.000401322	0.000529431	0.00314185	0.000294392	0.000571794	0.00398337	0.000430494	0.00193766	0.000339947	-	0.00528352	0.00131098
Y	0.0008697	0.00101844	0.00259505	0.00120132	0.000233893	0.000455446	0.000590242	0.000449989	0.00592033	0.00104691	0.00188243	0.000285312	0.000475034	0.0168077	0.000667167	0.0029116	0.000892759	0.0038904	-	0.00112929
V	0.00724708	0.000672271	0.00046894	0.000561858	0.000431002	0.000602597	0.00177019	0.000813279	0.000180904	0.0194878	0.00850191	0.000653921	0.00228233	0.0016924	0.000972396	0.000861052	0.00425678	0.000571915	0.000669063	-

## Sheet: LG+G+F
From\To	A	R	N	D	C	Q	E	G	H	I	L	K	M	F	P	S	T	W	Y	V
A	-	0.00109747	0.000639758	0.00140957	0.00103537	0.00187622	0.00302018	0.00867898	0.00053049	0.000361068	0.00180565	0.00111096	0.00120538	0.000638981	0.00351731	0.0169148	0.00634509	0.000273592	0.000450191	0.00884195
R	0.00148532	-	0.00173768	0.000442173	0.000222354	0.00543179	0.00105846	0.00163911	0.00358718	0.000306029	0.00137865	0.0130993	0.000519167	0.000132788	0.000993181	0.00307064	0.00171709	0.000898677	0.000646505	0.000593034
N	0.000967229	0.00194114	-	0.0181078	0.000219949	0.00328037	0.00157535	0.00603923	0.00666588	0.000461493	0.000312532	0.00444177	0.000397852	0.000225481	0.000483211	0.0143427	0.00593339	6.86959e-05	0.00125835	0.000290425
D	0.00138067	0.000320015	0.0117316	-	2.60211e-05	0.00101247	0.0152497	0.00354935	0.00137053	2.57613e-05	6.88578e-05	0.000585917	2.73968e-05	4.38646e-05	0.00117813	0.00443796	0.00126297	4.52513e-05	0.000277787	0.000131758
C	0.0086971	0.00138006	0.00122204	0.000223152	-	0.000164058	1.01754e-05	0.00239136	0.000946897	0.000772663	0.00271305	2.74696e-05	0.000958351	0.00278373	0.000225144	0.00996343	0.0033912	0.00101452	0.00239639	0.00679938
Q	0.00338891	0.00724923	0.00391908	0.00186704	3.52771e-05	-	0.0120063	0.00112564	0.00711567	0.000175567	0.0026603	0.00669718	0.0017936	9.03058e-05	0.00186459	0.00437911	0.00320335	0.000357588	0.000529096	0.000729921
E	0.00362878	0.000939669	0.00125196	0.0187061	1.45546e-06	0.0079866	-	0.00146543	0.000626612	0.000106672	0.000318223	0.00374208	0.000186307	4.73781e-05	0.00125265	0.00218977	0.00179289	0.000117862	0.000246802	0.000850349
G	0.00721895	0.00100737	0.00332256	0.00301405	0.000236794	0.000518356	0.00101448	-	0.000460458	2.09777e-05	0.000202157	0.000614238	0.000149636	0.000225635	0.000588266	0.00622604	0.000385053	0.000406476	0.000112423	0.000266178
H	0.00125389	0.0062648	0.0104214	0.00330723	0.000266443	0.00931154	0.00123268	0.00130848	-	0.000262389	0.00167311	0.00144381	0.000474491	0.00171806	0.00151979	0.00354247	0.00173274	0.000903896	0.0109111	0.000413014
I	0.000523521	0.000327855	0.000442585	3.81337e-05	0.000133369	0.000140933	0.000128727	3.65678e-05	0.000160957	-	0.0189321	0.000329381	0.00458287	0.00280256	0.000233803	0.000229381	0.00306575	0.000169045	0.000478079	0.0369559
L	0.00138135	0.000779287	0.000158143	5.37796e-05	0.000247086	0.00112674	0.000202615	0.000185931	0.000541516	0.00998899	-	0.000284718	0.00676915	0.00653006	0.000743871	0.00065226	0.000898413	0.000938077	0.000616092	0.00590909
K	0.00187465	0.0163321	0.00495752	0.00100938	5.51818e-06	0.00625662	0.00525544	0.0012461	0.00103075	0.000383332	0.000628014	-	0.000704119	6.02408e-05	0.00116578	0.00267894	0.00337158	7.5554e-05	0.000271259	0.000642712
M	0.00392749	0.0012499	0.000857433	9.11357e-05	0.000371739	0.00323552	0.000505237	0.000586169	0.000654094	0.0102987	0.0288309	0.00135962	-	0.00453066	0.00029822	0.00124149	0.00599177	0.00105396	0.00098959	0.00658918
F	0.000886456	0.000136113	0.000206903	6.2127e-05	0.000459745	6.93601e-05	5.47041e-05	0.000376331	0.00100839	0.0026815	0.0118418	4.95265e-05	0.00192903	-	0.000282137	0.00129466	0.000489341	0.0037199	0.0160452	0.00227197
P	0.00411483	0.000858507	0.000373908	0.00140712	3.13562e-05	0.00120767	0.00121968	0.00082739	0.00075222	0.000188645	0.00113755	0.000808231	0.000107075	0.000237921	-	0.00478811	0.0016948	0.000144021	0.000184249	0.00102896
S	0.0165172	0.00221551	0.00926378	0.00442435	0.00115824	0.00236745	0.00177967	0.00730932	0.00146351	0.000154483	0.000832574	0.00155028	0.000372068	0.000911292	0.00399662	-	0.0191948	0.000376759	0.000823545	0.000341373
T	0.00747563	0.00149478	0.0046238	0.00151914	0.000475647	0.00208948	0.00175807	0.000545413	0.000863698	0.00249116	0.00138362	0.00235408	0.00216657	0.000415578	0.00170681	0.0231591	-	0.000213199	0.000505462	0.00759363
W	0.000631443	0.00153253	0.000104869	0.000106625	0.000278749	0.000456918	0.000226401	0.00112787	0.000882608	0.000269084	0.00283009	0.000103339	0.000746553	0.0061886	0.000284129	0.000890479	0.000417643	-	0.00648029	0.000657662
Y	0.000765064	0.000811796	0.00141446	0.000481958	0.000484819	0.000497807	0.000349079	0.000229694	0.00784495	0.000560345	0.00136861	0.000273189	0.000516136	0.0196552	0.000267648	0.00143324	0.000729087	0.00477162	-	0.000865198
V	0.00890251	0.000441182	0.000193413	0.000135437	0.000814995	0.000406879	0.000712581	0.000322204	0.000175934	0.0256627	0.00777708	0.000383494	0.00203612	0.00164891	0.000885564	0.000351985	0.00648939	0.000286904	0.0005126	-

## Sheet: LG+G+I+F
From\To	A	R	N	D	C	Q	E	G	H	I	L	K	M	F	P	S	T	W	Y	V
A	-	0.00109747	0.000639758	0.00140957	0.00103537	0.00187622	0.00302018	0.00867898	0.00053049	0.000361068	0.00180565	0.00111096	0.00120538	0.000638981	0.00351731	0.0169148	0.00634509	0.000273592	0.000450191	0.00884195
R	0.00148532	-	0.00173768	0.000442173	0.000222354	0.00543179	0.00105846	0.00163911	0.00358718	0.000306029	0.00137865	0.0130993	0.000519167	0.000132788	0.000993181	0.00307064	0.00171709	0.000898677	0.000646505	0.000593034
N	0.000967229	0.00194114	-	0.0181078	0.000219949	0.00328037	0.00157535	0.00603923	0.00666588	0.000461493	0.000312532	0.00444177	0.000397852	0.000225481	0.000483211	0.0143427	0.00593339	6.86959e-05	0.00125835	0.000290425
D	0.00138067	0.000320015	0.0117316	-	2.60211e-05	0.00101247	0.0152497	0.00354935	0.00137053	2.57613e-05	6.88578e-05	0.000585917	2.73968e-05	4.38646e-05	0.00117813	0.00443796	0.00126297	4.52513e-05	0.000277787	0.000131758
C	0.0086971	0.00138006	0.00122204	0.000223152	-	0.000164058	1.01754e-05	0.00239136	0.000946897	0.000772663	0.00271305	2.74696e-05	0.000958351	0.00278373	0.000225144	0.00996343	0.0033912	0.00101452	0.00239639	0.00679938
Q	0.00338891	0.00724923	0.00391908	0.00186704	3.52771e-05	-	0.0120063	0.00112564	0.00711567	0.000175567	0.0026603	0.00669718	0.0017936	9.03058e-05	0.00186459	0.00437911	0.00320335	0.000357588	0.000529096	0.000729921
E	0.00362878	0.000939669	0.00125196	0.0187061	1.45546e-06	0.0079866	-	0.00146543	0.000626612	0.000106672	0.000318223	0.00374208	0.000186307	4.73781e-05	0.00125265	0.00218977	0.00179289	0.000117862	0.000246802	0.000850349
G	0.00721895	0.00100737	0.00332256	0.00301405	0.000236794	0.000518356	0.00101448	-	0.000460458	2.09777e-05	0.000202157	0.000614238	0.000149636	0.000225635	0.000588266	0.00622604	0.000385053	0.000406476	0.000112423	0.000266178
H	0.00125389	0.0062648	0.0104214	0.00330723	0.000266443	0.00931154	0.00123268	0.00130848	-	0.000262389	0.00167311	0.00144381	0.000474491	0.00171806	0.00151979	0.00354247	0.00173274	0.000903896	0.0109111	0.000413014
I	0.000523521	0.000327855	0.000442585	3.81337e-05	0.000133369	0.000140933	0.000128727	3.65678e-05	0.000160957	-	0.0189321	0.000329381	0.00458287	0.00280256	0.000233803	0.000229381	0.00306575	0.000169045	0.000478079	0.0369559
L	0.00138135	0.000779287	0.000158143	5.37796e-05	0.000247086	0.00112674	0.000202615	0.000185931	0.000541516	0.00998899	-	0.000284718	0.00676915	0.00653006	0.000743871	0.00065226	0.000898413	0.000938077	0.000616092	0.00590909
K	0.00187465	0.0163321	0.00495752	0.00100938	5.51818e-06	0.00625662	0.00525544	0.0012461	0.00103075	0.000383332	0.000628014	-	0.000704119	6.02408e-05	0.00116578	0.00267894	0.00337158	7.5554e-05	0.000271259	0.000642712
M	0.00392749	0.0012499	0.000857433	9.11357e-05	0.000371739	0.00323552	0.000505237	0.000586169	0.000654094	0.0102987	0.0288309	0.00135962	-	0.00453066	0.00029822	0.00124149	0.00599177	0.00105396	0.00098959	0.00658918
F	0.000886456	0.000136113	0.000206903	6.2127e-05	0.000459745	6.93601e-05	5.47041e-05	0.000376331	0.00100839	0.0026815	0.0118418	4.95265e-05	0.00192903	-	0.000282137	0.00129466	0.000489341	0.0037199	0.0160452	0.00227197
P	0.00411483	0.000858507	0.000373908	0.00140712	3.13562e-05	0.00120767	0.00121968	0.00082739	0.00075222	0.000188645	0.00113755	0.000808231	0.000107075	0.000237921	-	0.00478811	0.0016948	0.000144021	0.000184249	0.00102896
S	0.0165172	0.00221551	0.00926378	0.00442435	0.00115824	0.00236745	0.00177967	0.00730932	0.00146351	0.000154483	0.000832574	0.00155028	0.000372068	0.000911292	0.00399662	-	0.0191948	0.000376759	0.000823545	0.000341373
T	0.00747563	0.00149478	0.0046238	0.00151914	0.000475647	0.00208948	0.00175807	0.000545413	0.000863698	0.00249116	0.00138362	0.00235408	0.00216657	0.000415578	0.00170681	0.0231591	-	0.000213199	0.000505462	0.00759363
W	0.000631443	0.00153253	0.000104869	0.000106625	0.000278749	0.000456918	0.000226401	0.00112787	0.000882608	0.000269084	0.00283009	0.000103339	0.000746553	0.0061886	0.000284129	0.000890479	0.000417643	-	0.00648029	0.000657662
Y	0.000765064	0.000811796	0.00141446	0.000481958	0.000484819	0.000497807	0.000349079	0.000229694	0.00784495	0.000560345	0.00136861	0.000273189	0.000516136	0.0196552	0.000267648	0.00143324	0.000729087	0.00477162	-	0.000865198
V	0.00890251	0.000441182	0.000193413	0.000135437	0.000814995	0.000406879	0.000712581	0.000322204	0.000175934	0.0256627	0.00777708	0.000383494	0.00203612	0.00164891	0.000885564	0.000351985	0.00648939	0.000286904	0.0005126	-

[truncated: 48 more sheets: rtREV+G+F, rtREV+G+I+F, JTT+G, JTT+G+I, rtREV+G, rtREV+G+I, JTT+G+F, JTT+G+I+F, Dayhoff+G+F, Dayhoff+G, Dayhoff+G+I+F, cpREV+G+I+F, cpREV+G+F, Dayhoff+G+I, cpREV+G+I, cpREV+G, mtREV24+G+F, mtREV24+G+I+F, WAG+I, WAG+I+F …]
