# Supplementary material for: Horizontal gene transfer of acetyltransferases, invertases and chorismate mutases from different bacteria to diverse recipients
Source: BMC Evol Biol. 2016 Apr 12;16:74. doi: 10.1186/s12862-016-0651-y (PMC4828791; doi:10.1186/s12862-016-0651-y)
Supplement: Additional file 10: — Codon usage analyses of FAM7 GNAT, INV and CM domains from Hoplolaimina. (XLS 519 kb) [file 12862_2016_651_MOESM10_ESM.xls]

## Sheet: Info
Model	#Param	BIC	AICc	lnL	Invariant	Gamma	Freq A	Freq R	Freq N	Freq D	Freq C	Freq Q	Freq E	Freq G	Freq H	Freq I	Freq L	Freq K	Freq M	Freq F	Freq P	Freq S	Freq T	Freq W	Freq Y	Freq V
WAG+G+I	89	13735.7	13126.6	-6473.17	0.0194279	2.57631	0.0866279	0.043972	0.0390894	0.0570451	0.0193078	0.0367281	0.0580589	0.0832518	0.0244313	0.048466	0.086209	0.0620286	0.0195027	0.0384319	0.0457631	0.0695179	0.0610127	0.0143859	0.0352742	0.0708956
WAG+G	88	13756.1	13153.8	-6487.78	n/a	4.13768	0.0866279	0.043972	0.0390894	0.0570451	0.0193078	0.0367281	0.0580589	0.0832518	0.0244313	0.048466	0.086209	0.0620286	0.0195027	0.0384319	0.0457631	0.0695179	0.0610127	0.0143859	0.0352742	0.0708956
LG+G+I	89	13771.9	13162.7	-6491.23	0.0238758	4.01479	0.079066	0.055941	0.041977	0.053052	0.012937	0.040767	0.071586	0.057337	0.022355	0.062157	0.099081	0.0646	0.022951	0.042302	0.04404	0.061197	0.053287	0.012066	0.034155	0.069147
LG+G	88	13777	13174.7	-6498.23	n/a	3.35039	0.079066	0.055941	0.041977	0.053052	0.012937	0.040767	0.071586	0.057337	0.022355	0.062157	0.099081	0.0646	0.022951	0.042302	0.04404	0.061197	0.053287	0.012066	0.034155	0.069147
JTT+G+I	89	13806	13196.9	-6508.31	0.0185931	2.18244	0.0769	0.0511	0.0425	0.0513	0.0203	0.0411	0.0618	0.0747	0.023	0.0526	0.0911	0.0595	0.0234	0.0405	0.0505	0.0682	0.0585	0.0143	0.0323	0.0664
JTT+G	88	13827.7	13225.4	-6523.58	n/a	3.77984	0.0769	0.0511	0.0425	0.0513	0.0203	0.0411	0.0618	0.0747	0.023	0.0526	0.0911	0.0595	0.0234	0.0405	0.0505	0.0682	0.0585	0.0143	0.0323	0.0664
rtREV+G+I	89	13847.8	13238.7	-6529.19	0.0224214	2.10022	0.0646	0.0453	0.0376	0.0422	0.0114	0.0606	0.0607	0.0639	0.0273	0.0679	0.1018	0.0751	0.015	0.0287	0.0681	0.0488	0.0622	0.0251	0.0318	0.0619
Dayhoff+G	88	13855.3	13253	-6537.4	n/a	1.83959	0.0871	0.0409	0.0404	0.0469	0.0335	0.0383	0.0495	0.0886	0.0336	0.0369	0.0854	0.0805	0.0148	0.0398	0.0507	0.0696	0.0585	0.0105	0.0299	0.0647
Dayhoff+G+I	89	13856.5	13247.4	-6533.55	0.0176479	2.19557	0.0871	0.0409	0.0404	0.0469	0.0335	0.0383	0.0495	0.0886	0.0336	0.0369	0.0854	0.0805	0.0148	0.0398	0.0507	0.0696	0.0585	0.0105	0.0299	0.0647
WAG+G+I+F	108	13872.4	13133.8	-6457.24	0.0186551	2.41629	0.121451	0.0551026	0.0469497	0.0646612	0.0132134	0.0690188	0.0636773	0.0241777	0.0198201	0.0501827	0.106972	0.0680349	0.016587	0.0314872	0.0560866	0.050745	0.0493393	0.0147596	0.0184144	0.0593197
WAG+I	88	13874.2	13271.9	-6546.83	0.023445	n/a	0.0866279	0.043972	0.0390894	0.0570451	0.0193078	0.0367281	0.0580589	0.0832518	0.0244313	0.048466	0.086209	0.0620286	0.0195027	0.0384319	0.0457631	0.0695179	0.0610127	0.0143859	0.0352742	0.0708956
rtREV+G	88	13876	13273.7	-6547.73	n/a	3.41842	0.0646	0.0453	0.0376	0.0422	0.0114	0.0606	0.0607	0.0639	0.0273	0.0679	0.1018	0.0751	0.015	0.0287	0.0681	0.0488	0.0622	0.0251	0.0318	0.0619
WAG+G+F	107	13892.9	13161.2	-6471.93	n/a	3.97464	0.121451	0.0551026	0.0469497	0.0646612	0.0132134	0.0690188	0.0636773	0.0241777	0.0198201	0.0501827	0.106972	0.0680349	0.016587	0.0314872	0.0560866	0.050745	0.0493393	0.0147596	0.0184144	0.0593197
LG+G+I+F	108	13908.6	13170	-6475.31	0.0238647	4.13768	0.121451	0.0551026	0.0469497	0.0646612	0.0132134	0.0690188	0.0636773	0.0241777	0.0198201	0.0501827	0.106972	0.0680349	0.016587	0.0314872	0.0560866	0.050745	0.0493393	0.0147596	0.0184144	0.0593197
LG+G+F	107	13912.2	13180.4	-6481.55	n/a	3.38424	0.121451	0.0551026	0.0469497	0.0646612	0.0132134	0.0690188	0.0636773	0.0241777	0.0198201	0.0501827	0.106972	0.0680349	0.016587	0.0314872	0.0560866	0.050745	0.0493393	0.0147596	0.0184144	0.0593197
JTT+G+I+F	108	13912.2	13173.6	-6477.13	0.0179367	2.14188	0.121451	0.0551026	0.0469497	0.0646612	0.0132134	0.0690188	0.0636773	0.0241777	0.0198201	0.0501827	0.106972	0.0680349	0.016587	0.0314872	0.0560866	0.050745	0.0493393	0.0147596	0.0184144	0.0593197
WAG	87	13923.5	13328	-6575.93	n/a	n/a	0.0866279	0.043972	0.0390894	0.0570451	0.0193078	0.0367281	0.0580589	0.0832518	0.0244313	0.048466	0.086209	0.0620286	0.0195027	0.0384319	0.0457631	0.0695179	0.0610127	0.0143859	0.0352742	0.0708956
JTT+G+F	107	13932.1	13200.3	-6491.51	n/a	3.70462	0.121451	0.0551026	0.0469497	0.0646612	0.0132134	0.0690188	0.0636773	0.0241777	0.0198201	0.0501827	0.106972	0.0680349	0.016587	0.0314872	0.0560866	0.050745	0.0493393	0.0147596	0.0184144	0.0593197
Dayhoff+G+F	107	13949.3	13217.5	-6500.11	n/a	1.77241	0.121451	0.0551026	0.0469497	0.0646612	0.0132134	0.0690188	0.0636773	0.0241777	0.0198201	0.0501827	0.106972	0.0680349	0.016587	0.0314872	0.0560866	0.050745	0.0493393	0.0147596	0.0184144	0.0593197
Dayhoff+G+I+F	108	13951.6	13213	-6496.83	0.0171216	2.0972	0.121451	0.0551026	0.0469497	0.0646612	0.0132134	0.0690188	0.0636773	0.0241777	0.0198201	0.0501827	0.106972	0.0680349	0.016587	0.0314872	0.0560866	0.050745	0.0493393	0.0147596	0.0184144	0.0593197
LG+I	88	13952.9	13350.6	-6586.19	0.0242424	n/a	0.079066	0.055941	0.041977	0.053052	0.012937	0.040767	0.071586	0.057337	0.022355	0.062157	0.099081	0.0646	0.022951	0.042302	0.04404	0.061197	0.053287	0.012066	0.034155	0.069147
rtREV+G+F	107	13957.8	13226.1	-6504.38	n/a	1.64219	0.121451	0.0551026	0.0469497	0.0646612	0.0132134	0.0690188	0.0636773	0.0241777	0.0198201	0.0501827	0.106972	0.0680349	0.016587	0.0314872	0.0560866	0.050745	0.0493393	0.0147596	0.0184144	0.0593197
rtREV+G+I+F	108	13977.2	13238.6	-6509.62	0.0239561	4.0963	0.121451	0.0551026	0.0469497	0.0646612	0.0132134	0.0690188	0.0636773	0.0241777	0.0198201	0.0501827	0.106972	0.0680349	0.016587	0.0314872	0.0560866	0.050745	0.0493393	0.0147596	0.0184144	0.0593197
JTT+I	88	13986.9	13384.6	-6603.2	0.0239883	n/a	0.0769	0.0511	0.0425	0.0513	0.0203	0.0411	0.0618	0.0747	0.023	0.0526	0.0911	0.0595	0.0234	0.0405	0.0505	0.0682	0.0585	0.0143	0.0323	0.0664
WAG+I+F	107	14015.6	13283.8	-6533.26	0.0232286	n/a	0.121451	0.0551026	0.0469497	0.0646612	0.0132134	0.0690188	0.0636773	0.0241777	0.0198201	0.0501827	0.106972	0.0680349	0.016587	0.0314872	0.0560866	0.050745	0.0493393	0.0147596	0.0184144	0.0593197
LG	87	14027.1	13431.6	-6627.73	n/a	n/a	0.079066	0.055941	0.041977	0.053052	0.012937	0.040767	0.071586	0.057337	0.022355	0.062157	0.099081	0.0646	0.022951	0.042302	0.04404	0.061197	0.053287	0.012066	0.034155	0.069147
Dayhoff+I	88	14030.2	13427.9	-6624.85	0.0201904	n/a	0.0871	0.0409	0.0404	0.0469	0.0335	0.0383	0.0495	0.0886	0.0336	0.0369	0.0854	0.0805	0.0148	0.0398	0.0507	0.0696	0.0585	0.0105	0.0299	0.0647
JTT	87	14031.7	13436.2	-6630.01	n/a	n/a	0.0769	0.0511	0.0425	0.0513	0.0203	0.0411	0.0618	0.0747	0.023	0.0526	0.0911	0.0595	0.0234	0.0405	0.0505	0.0682	0.0585	0.0143	0.0323	0.0664
rtREV+I	88	14043.4	13441	-6631.4	0.0242424	n/a	0.0646	0.0453	0.0376	0.0422	0.0114	0.0606	0.0607	0.0639	0.0273	0.0679	0.1018	0.0751	0.015	0.0287	0.0681	0.0488	0.0622	0.0251	0.0318	0.0619
WAG+F	106	14062.9	13337.9	-6561.33	n/a	n/a	0.121451	0.0551026	0.0469497	0.0646612	0.0132134	0.0690188	0.0636773	0.0241777	0.0198201	0.0501827	0.106972	0.0680349	0.016587	0.0314872	0.0560866	0.050745	0.0493393	0.0147596	0.0184144	0.0593197
cpREV+G+I	89	14070.3	13461.1	-6640.43	0.0190177	4.22169	0.0756	0.0621	0.041	0.0371	0.0091	0.0382	0.0495	0.0838	0.0246	0.0806	0.1011	0.0504	0.022	0.0506	0.0431	0.0622	0.0543	0.0181	0.0307	0.066
cpREV+G	88	14075.6	13473.2	-6647.51	n/a	3.45295	0.0756	0.0621	0.041	0.0371	0.0091	0.0382	0.0495	0.0838	0.0246	0.0806	0.1011	0.0504	0.022	0.0506	0.0431	0.0622	0.0543	0.0181	0.0307	0.066
Dayhoff	87	14077.1	13481.6	-6652.73	n/a	n/a	0.0871	0.0409	0.0404	0.0469	0.0335	0.0383	0.0495	0.0886	0.0336	0.0369	0.0854	0.0805	0.0148	0.0398	0.0507	0.0696	0.0585	0.0105	0.0299	0.0647
LG+I+F	107	14078.3	13346.5	-6564.59	0.0242424	n/a	0.121451	0.0551026	0.0469497	0.0646612	0.0132134	0.0690188	0.0636773	0.0241777	0.0198201	0.0501827	0.106972	0.0680349	0.016587	0.0314872	0.0560866	0.050745	0.0493393	0.0147596	0.0184144	0.0593197
JTT+I+F	107	14088.1	13356.3	-6569.51	0.0236359	n/a	0.121451	0.0551026	0.0469497	0.0646612	0.0132134	0.0690188	0.0636773	0.0241777	0.0198201	0.0501827	0.106972	0.0680349	0.016587	0.0314872	0.0560866	0.050745	0.0493393	0.0147596	0.0184144	0.0593197
rtREV	87	14110.3	13514.8	-6669.32	n/a	n/a	0.0646	0.0453	0.0376	0.0422	0.0114	0.0606	0.0607	0.0639	0.0273	0.0679	0.1018	0.0751	0.015	0.0287	0.0681	0.0488	0.0622	0.0251	0.0318	0.0619
mtREV24+G+I+F	108	14120.1	13381.5	-6581.08	0.0232223	3.59459	0.121451	0.0551026	0.0469497	0.0646612	0.0132134	0.0690188	0.0636773	0.0241777	0.0198201	0.0501827	0.106972	0.0680349	0.016587	0.0314872	0.0560866	0.050745	0.0493393	0.0147596	0.0184144	0.0593197
mtREV24+G+F	107	14121.1	13389.3	-6585.99	n/a	3.09156	0.121451	0.0551026	0.0469497	0.0646612	0.0132134	0.0690188	0.0636773	0.0241777	0.0198201	0.0501827	0.106972	0.0680349	0.016587	0.0314872	0.0560866	0.050745	0.0493393	0.0147596	0.0184144	0.0593197
Dayhoff+I+F	107	14125	13393.2	-6587.96	0.0196248	n/a	0.121451	0.0551026	0.0469497	0.0646612	0.0132134	0.0690188	0.0636773	0.0241777	0.0198201	0.0501827	0.106972	0.0680349	0.016587	0.0314872	0.0560866	0.050745	0.0493393	0.0147596	0.0184144	0.0593197
LG+F	106	14136.5	13411.6	-6598.16	n/a	n/a	0.121451	0.0551026	0.0469497	0.0646612	0.0132134	0.0690188	0.0636773	0.0241777	0.0198201	0.0501827	0.106972	0.0680349	0.016587	0.0314872	0.0560866	0.050745	0.0493393	0.0147596	0.0184144	0.0593197
JTT+F	106	14138.5	13413.5	-6599.15	n/a	n/a	0.121451	0.0551026	0.0469497	0.0646612	0.0132134	0.0690188	0.0636773	0.0241777	0.0198201	0.0501827	0.106972	0.0680349	0.016587	0.0314872	0.0560866	0.050745	0.0493393	0.0147596	0.0184144	0.0593197
rtREV+I+F	107	14146.1	13414.3	-6598.52	0.0242136	n/a	0.121451	0.0551026	0.0469497	0.0646612	0.0132134	0.0690188	0.0636773	0.0241777	0.0198201	0.0501827	0.106972	0.0680349	0.016587	0.0314872	0.0560866	0.050745	0.0493393	0.0147596	0.0184144	0.0593197
Dayhoff+F	106	14187	13462	-6623.38	n/a	n/a	0.121451	0.0551026	0.0469497	0.0646612	0.0132134	0.0690188	0.0636773	0.0241777	0.0198201	0.0501827	0.106972	0.0680349	0.016587	0.0314872	0.0560866	0.050745	0.0493393	0.0147596	0.0184144	0.0593197
rtREV+F	106	14214.3	13489.4	-6637.07	n/a	n/a	0.121451	0.0551026	0.0469497	0.0646612	0.0132134	0.0690188	0.0636773	0.0241777	0.0198201	0.0501827	0.106972	0.0680349	0.016587	0.0314872	0.0560866	0.050745	0.0493393	0.0147596	0.0184144	0.0593197
cpREV+G+I+F	108	14232.2	13493.7	-6637.15	0.0190911	3.97464	0.121451	0.0551026	0.0469497	0.0646612	0.0132134	0.0690188	0.0636773	0.0241777	0.0198201	0.0501827	0.106972	0.0680349	0.016587	0.0314872	0.0560866	0.050745	0.0493393	0.0147596	0.0184144	0.0593197
cpREV+G+F	107	14236.1	13504.4	-6643.53	n/a	3.21838	0.121451	0.0551026	0.0469497	0.0646612	0.0132134	0.0690188	0.0636773	0.0241777	0.0198201	0.0501827	0.106972	0.0680349	0.016587	0.0314872	0.0560866	0.050745	0.0493393	0.0147596	0.0184144	0.0593197
cpREV+I	88	14247.3	13645	-6733.37	0.0139539	n/a	0.0756	0.0621	0.041	0.0371	0.0091	0.0382	0.0495	0.0838	0.0246	0.0806	0.1011	0.0504	0.022	0.0506	0.0431	0.0622	0.0543	0.0181	0.0307	0.066
cpREV	87	14313.2	13717.8	-6770.79	n/a	n/a	0.0756	0.0621	0.041	0.0371	0.0091	0.0382	0.0495	0.0838	0.0246	0.0806	0.1011	0.0504	0.022	0.0506	0.0431	0.0622	0.0543	0.0181	0.0307	0.066
mtREV24+I+F	107	14328	13596.2	-6689.47	0.0241888	n/a	0.121451	0.0551026	0.0469497	0.0646612	0.0132134	0.0690188	0.0636773	0.0241777	0.0198201	0.0501827	0.106972	0.0680349	0.016587	0.0314872	0.0560866	0.050745	0.0493393	0.0147596	0.0184144	0.0593197
mtREV24+F	106	14378.4	13653.5	-6719.12	n/a	n/a	0.121451	0.0551026	0.0469497	0.0646612	0.0132134	0.0690188	0.0636773	0.0241777	0.0198201	0.0501827	0.106972	0.0680349	0.016587	0.0314872	0.0560866	0.050745	0.0493393	0.0147596	0.0184144	0.0593197
cpREV+I+F	107	14397.9	13666.2	-6724.44	0.0134536	n/a	0.121451	0.0551026	0.0469497	0.0646612	0.0132134	0.0690188	0.0636773	0.0241777	0.0198201	0.0501827	0.106972	0.0680349	0.016587	0.0314872	0.0560866	0.050745	0.0493393	0.0147596	0.0184144	0.0593197
cpREV+F	106	14466.3	13741.4	-6763.07	n/a	n/a	0.121451	0.0551026	0.0469497	0.0646612	0.0132134	0.0690188	0.0636773	0.0241777	0.0198201	0.0501827	0.106972	0.0680349	0.016587	0.0314872	0.0560866	0.050745	0.0493393	0.0147596	0.0184144	0.0593197
mtREV24+G	88	14538.9	13936.6	-6879.19	n/a	3.15433	0.072	0.019	0.039	0.019	0.006	0.025	0.024	0.056	0.028	0.087	0.168	0.023	0.053	0.06	0.055	0.072	0.088	0.029	0.033	0.044
mtREV24+G+I	89	14540.2	13931.1	-6875.39	0.0230688	3.48783	0.072	0.019	0.039	0.019	0.006	0.025	0.024	0.056	0.028	0.087	0.168	0.023	0.053	0.06	0.055	0.072	0.088	0.029	0.033	0.044
mtREV24+I	88	14826.7	14224.3	-7023.06	0.0242424	n/a	0.072	0.019	0.039	0.019	0.006	0.025	0.024	0.056	0.028	0.087	0.168	0.023	0.053	0.06	0.055	0.072	0.088	0.029	0.033	0.044
mtREV24	87	14875.3	14279.8	-7051.82	n/a	n/a	0.072	0.019	0.039	0.019	0.006	0.025	0.024	0.056	0.028	0.087	0.168	0.023	0.053	0.06	0.055	0.072	0.088	0.029	0.033	0.044

## Sheet: Caption
Table. Maximum Likelihood fits of 48 different amino acid substitution models
NOTE.-- Models with the lowest BIC scores (Bayesian Information Criterion) are considered to describe the substitution pattern the best. For each model, AICc value (Akaike Information Criterion, corrected), Maximum Likelihood value (lnL), and the number of parameters (including branch lengths) are also presented [1]. Non-uniformity of evolutionary rates among sites may be modeled by using a discr…
Abbreviations: GTR: General Time Reversible; JTT: Jones-Taylor-Thornton; rtREV: General Reverse Transcriptase; cpREV: General Reversible Chloroplast; mtREV24: General Reversible Mitochondrial.
1. Nei M. and Kumar S. (2000). Molecular Evolution and Phylogenetics. Oxford University Press, New York.
2. Tamura K., Stecher G., Peterson D., Filipski A., and Kumar S. (2013). MEGA6: Molecular Evolutionary Genetics Analysis version 6.0. Molecular Biology and Evolution30: 2725-2729.
Disclaimer: Although utmost care has been taken to ensure the correctness of the caption, the caption text is provided "as is" without any warranty of any kind. Authors advise the user to carefully check the caption prior to its use for any purpose and report any errors or problems to the authors immediately (www.megasoftware.net). In no event shall the authors and their employers be liable for a…

## Sheet: WAG+G+I
From\To	A	R	N	D	C	Q	E	G	H	I	L	K	M	F	P	S	T	W	Y	V
A	-	0.00129353	0.00106292	0.00224834	0.0010576	0.0017798	0.00490127	0.00629039	0.000412993	0.000499744	0.00182954	0.00299811	0.000929367	0.000431451	0.00351108	0.0124977	0.00690214	8.68013e-05	0.000452894	0.00758495
R	0.00254835	-	0.00132455	0.00044816	0.000543906	0.00594605	0.00135984	0.00259598	0.00278472	0.000483315	0.00228821	0.0177036	0.000710589	0.000210528	0.00165843	0.00453885	0.00180407	0.000893018	0.000717777	0.000952269
N	0.00235558	0.00149	-	0.0165185	0.000273148	0.00302374	0.00293298	0.00499761	0.00515507	0.00143262	0.000604743	0.00996434	0.000206179	0.000197104	0.000476135	0.014735	0.00660586	5.51781e-05	0.00204309	0.000742028
D	0.0034143	0.000345454	0.0113191	-	3.11962e-05	0.00120818	0.0191182	0.00384329	0.00121268	0.000101939	0.000389917	0.00158746	0.000107919	9.57837e-05	0.00103482	0.00397369	0.00121982	9.95638e-05	0.000612759	0.000575995
C	0.0047451	0.0012387	0.000552999	9.21696e-05	-	0.000193568	6.61161e-05	0.00136167	0.000324412	0.000439775	0.00176689	0.000244919	0.000406159	0.000815825	0.000267023	0.00521909	0.00166926	0.000550172	0.00102311	0.0037892
Q	0.00419788	0.0071188	0.00321814	0.00187651	0.000101758	-	0.0169361	0.00146547	0.00559525	0.00029446	0.00399776	0.0128851	0.0016073	0.000204808	0.00227809	0.00381467	0.00279172	0.000165524	0.00042839	0.00113918
E	0.00731303	0.0010299	0.00197469	0.0187844	2.19873e-05	0.0107138	-	0.00252073	0.000742746	0.000329298	0.000709275	0.00854982	0.000327775	0.000166301	0.00166543	0.00261365	0.00267729	0.000120118	0.000369304	0.00222606
G	0.00654549	0.00137114	0.00234654	0.00263347	0.000315798	0.000646518	0.00175793	-	0.000324983	7.87093e-05	0.000281864	0.00123581	0.00018109	0.000102344	0.000594483	0.00497498	0.000734865	0.00025855	0.00019491	0.000708002
H	0.00146438	0.005012	0.00824797	0.0028315	0.00025638	0.00841147	0.00176507	0.00110741	-	0.000357202	0.00229644	0.00294573	0.000420366	0.00139251	0.00169921	0.00274427	0.00154015	0.000201456	0.00728709	0.000447525
I	0.00089324	0.0004385	0.00115546	0.000119984	0.000175197	0.000223145	0.000394477	0.000135202	0.000180062	-	0.0145796	0.0010713	0.00442839	0.0021716	0.000243897	0.00118437	0.00474488	0.000163028	0.000790464	0.0295732
L	0.00183843	0.00116713	0.000274206	0.000258011	0.000395721	0.00170319	0.000477673	0.000272195	0.000650802	0.00819652	-	0.000852044	0.0050489	0.00433548	0.00101495	0.00127817	0.00106283	0.000510459	0.000749919	0.00680728
K	0.0041871	0.01255	0.00627936	0.00145992	7.62366e-05	0.00762948	0.00800265	0.00165864	0.00116024	0.000837061	0.00118419	-	0.000971785	0.000182088	0.00135922	0.00358576	0.00451326	0.000105501	0.000250709	0.00115488
M	0.0041281	0.00160214	0.000413246	0.000315663	0.0004021	0.00302691	0.000975776	0.000773023	0.000526598	0.0110049	0.0223179	0.00309077	-	0.00244044	0.000418164	0.00183122	0.00493349	0.000395676	0.000806017	0.00778323
F	0.000972518	0.000240876	0.000200476	0.000142173	0.000409862	0.000195729	0.00025123	0.000221699	0.000885225	0.00273858	0.00972519	0.000293887	0.00123843	-	0.000394037	0.00202411	0.000559376	0.00117362	0.0121424	0.00245731
P	0.00664634	0.00159352	0.0004067	0.00128994	0.000112659	0.00182832	0.0021129	0.00108148	0.000907151	0.000258302	0.00191198	0.00184232	0.000178207	0.000330913	-	0.00598145	0.0025882	0.000106959	0.000406447	0.00119062
S	0.0155736	0.00287095	0.00828537	0.00326074	0.00144954	0.00201539	0.00218283	0.00595783	0.000964445	0.000825708	0.00158505	0.00319946	0.000513734	0.001119	0.00393754	-	0.0142462	0.000401841	0.00148057	0.000880012
T	0.00979989	0.0013002	0.00423222	0.0011405	0.000528247	0.00168054	0.00254768	0.00100272	0.000616722	0.00376914	0.00150175	0.00458841	0.00157699	0.000352351	0.0019413	0.0162321	-	8.50604e-05	0.000547736	0.00524905
W	0.000522694	0.0027296	0.00014993	0.000394805	0.000738405	0.000422594	0.000484776	0.00149624	0.000342129	0.000549239	0.00305898	0.000454894	0.00053641	0.00313531	0.000340247	0.00194184	0.000360754	-	0.00467576	0.0013815
Y	0.00111224	0.000894764	0.00226407	0.000990948	0.000560013	0.000446047	0.000607849	0.000460013	0.00504712	0.00108608	0.00183278	0.000440864	0.000445638	0.0132294	0.000527305	0.00291788	0.000947402	0.00190692	-	0.00119003
V	0.00926811	0.000590631	0.000409129	0.000463466	0.00103196	0.000590161	0.001823	0.000831397	0.000154221	0.020217	0.00827765	0.00101044	0.00214109	0.00133209	0.000768547	0.000862911	0.00451733	0.000280329	0.0005921	-

## Sheet: WAG+G
From\To	A	R	N	D	C	Q	E	G	H	I	L	K	M	F	P	S	T	W	Y	V
A	-	0.00129353	0.00106292	0.00224834	0.0010576	0.0017798	0.00490127	0.00629039	0.000412993	0.000499744	0.00182954	0.00299811	0.000929367	0.000431451	0.00351108	0.0124977	0.00690214	8.68013e-05	0.000452894	0.00758495
R	0.00254835	-	0.00132455	0.00044816	0.000543906	0.00594605	0.00135984	0.00259598	0.00278472	0.000483315	0.00228821	0.0177036	0.000710589	0.000210528	0.00165843	0.00453885	0.00180407	0.000893018	0.000717777	0.000952269
N	0.00235558	0.00149	-	0.0165185	0.000273148	0.00302374	0.00293298	0.00499761	0.00515507	0.00143262	0.000604743	0.00996434	0.000206179	0.000197104	0.000476135	0.014735	0.00660586	5.51781e-05	0.00204309	0.000742028
D	0.0034143	0.000345454	0.0113191	-	3.11962e-05	0.00120818	0.0191182	0.00384329	0.00121268	0.000101939	0.000389917	0.00158746	0.000107919	9.57837e-05	0.00103482	0.00397369	0.00121982	9.95638e-05	0.000612759	0.000575995
C	0.0047451	0.0012387	0.000552999	9.21696e-05	-	0.000193568	6.61161e-05	0.00136167	0.000324412	0.000439775	0.00176689	0.000244919	0.000406159	0.000815825	0.000267023	0.00521909	0.00166926	0.000550172	0.00102311	0.0037892
Q	0.00419788	0.0071188	0.00321814	0.00187651	0.000101758	-	0.0169361	0.00146547	0.00559525	0.00029446	0.00399776	0.0128851	0.0016073	0.000204808	0.00227809	0.00381467	0.00279172	0.000165524	0.00042839	0.00113918
E	0.00731303	0.0010299	0.00197469	0.0187844	2.19873e-05	0.0107138	-	0.00252073	0.000742746	0.000329298	0.000709275	0.00854982	0.000327775	0.000166301	0.00166543	0.00261365	0.00267729	0.000120118	0.000369304	0.00222606
G	0.00654549	0.00137114	0.00234654	0.00263347	0.000315798	0.000646518	0.00175793	-	0.000324983	7.87093e-05	0.000281864	0.00123581	0.00018109	0.000102344	0.000594483	0.00497498	0.000734865	0.00025855	0.00019491	0.000708002
H	0.00146438	0.005012	0.00824797	0.0028315	0.00025638	0.00841147	0.00176507	0.00110741	-	0.000357202	0.00229644	0.00294573	0.000420366	0.00139251	0.00169921	0.00274427	0.00154015	0.000201456	0.00728709	0.000447525
I	0.00089324	0.0004385	0.00115546	0.000119984	0.000175197	0.000223145	0.000394477	0.000135202	0.000180062	-	0.0145796	0.0010713	0.00442839	0.0021716	0.000243897	0.00118437	0.00474488	0.000163028	0.000790464	0.0295732
L	0.00183843	0.00116713	0.000274206	0.000258011	0.000395721	0.00170319	0.000477673	0.000272195	0.000650802	0.00819652	-	0.000852044	0.0050489	0.00433548	0.00101495	0.00127817	0.00106283	0.000510459	0.000749919	0.00680728
K	0.0041871	0.01255	0.00627936	0.00145992	7.62366e-05	0.00762948	0.00800265	0.00165864	0.00116024	0.000837061	0.00118419	-	0.000971785	0.000182088	0.00135922	0.00358576	0.00451326	0.000105501	0.000250709	0.00115488
M	0.0041281	0.00160214	0.000413246	0.000315663	0.0004021	0.00302691	0.000975776	0.000773023	0.000526598	0.0110049	0.0223179	0.00309077	-	0.00244044	0.000418164	0.00183122	0.00493349	0.000395676	0.000806017	0.00778323
F	0.000972518	0.000240876	0.000200476	0.000142173	0.000409862	0.000195729	0.00025123	0.000221699	0.000885225	0.00273858	0.00972519	0.000293887	0.00123843	-	0.000394037	0.00202411	0.000559376	0.00117362	0.0121424	0.00245731
P	0.00664634	0.00159352	0.0004067	0.00128994	0.000112659	0.00182832	0.0021129	0.00108148	0.000907151	0.000258302	0.00191198	0.00184232	0.000178207	0.000330913	-	0.00598145	0.0025882	0.000106959	0.000406447	0.00119062
S	0.0155736	0.00287095	0.00828537	0.00326074	0.00144954	0.00201539	0.00218283	0.00595783	0.000964445	0.000825708	0.00158505	0.00319946	0.000513734	0.001119	0.00393754	-	0.0142462	0.000401841	0.00148057	0.000880012
T	0.00979989	0.0013002	0.00423222	0.0011405	0.000528247	0.00168054	0.00254768	0.00100272	0.000616722	0.00376914	0.00150175	0.00458841	0.00157699	0.000352351	0.0019413	0.0162321	-	8.50604e-05	0.000547736	0.00524905
W	0.000522694	0.0027296	0.00014993	0.000394805	0.000738405	0.000422594	0.000484776	0.00149624	0.000342129	0.000549239	0.00305898	0.000454894	0.00053641	0.00313531	0.000340247	0.00194184	0.000360754	-	0.00467576	0.0013815
Y	0.00111224	0.000894764	0.00226407	0.000990948	0.000560013	0.000446047	0.000607849	0.000460013	0.00504712	0.00108608	0.00183278	0.000440864	0.000445638	0.0132294	0.000527305	0.00291788	0.000947402	0.00190692	-	0.00119003
V	0.00926811	0.000590631	0.000409129	0.000463466	0.00103196	0.000590161	0.001823	0.000831397	0.000154221	0.020217	0.00827765	0.00101044	0.00214109	0.00133209	0.000768547	0.000862911	0.00451733	0.000280329	0.0005921	-

## Sheet: LG+G+I
From\To	A	R	N	D	C	Q	E	G	H	I	L	K	M	F	P	S	T	W	Y	V
A	-	0.0012077	0.000590135	0.00106464	0.00163538	0.00200807	0.00377571	0.00601616	0.00040742	0.000472971	0.00198931	0.0017602	0.00131017	0.00054504	0.00263396	0.0146919	0.00579001	0.000110741	0.000379807	0.00894738
R	0.00170694	-	0.00160289	0.00033397	0.000351211	0.00581349	0.00132324	0.00113621	0.00275498	0.000400874	0.00151888	0.0207545	0.000564302	0.000113266	0.000743751	0.0026671	0.00156688	0.000363754	0.000545428	0.000600106
N	0.00111155	0.00213611	-	0.0136767	0.000347411	0.00351088	0.00196944	0.00418632	0.00511945	0.00060452	0.000344321	0.00703754	0.00043244	0.000192332	0.000361856	0.0124578	0.00541432	2.78058e-05	0.00106162	0.000293888
D	0.00158668	0.000352157	0.0108216	-	4.11006e-05	0.00108362	0.0190645	0.00246036	0.00105258	3.37453e-05	7.58616e-05	0.000928328	2.97786e-05	3.74158e-05	0.000882249	0.00385473	0.00115248	1.83162e-05	0.000234357	0.000133329
C	0.00999481	0.00151867	0.00112725	0.000168545	-	0.000175586	1.27209e-05	0.00165766	0.000727224	0.00101213	0.00298901	4.35229e-05	0.00104167	0.00237447	0.000168601	0.00865405	0.00309453	0.000410645	0.00202173	0.00688046
Q	0.00389457	0.00797735	0.00361509	0.00141016	5.57206e-05	-	0.0150098	0.000780277	0.00546489	0.000229979	0.00293089	0.010611	0.00194953	7.70293e-05	0.00139631	0.00380361	0.00292311	0.000144739	0.000446375	0.000738625
E	0.00417023	0.00103405	0.00115485	0.0141286	2.29891e-06	0.00854783	-	0.00101582	0.000481242	0.000139732	0.000350591	0.00592896	0.000202504	4.04127e-05	0.00093806	0.00190199	0.00163604	4.77066e-05	0.000208216	0.000860488
G	0.0082961	0.00110855	0.00306484	0.00227649	0.000374019	0.000554782	0.00126826	-	0.000353635	2.74792e-05	0.000222719	0.000973199	0.000162645	0.000192463	0.000440527	0.00540782	0.000351368	0.000164527	9.48463e-05	0.000269352
H	0.00144098	0.00689404	0.00961302	0.00249793	0.00042085	0.00996588	0.00154105	0.000907018	-	0.000343709	0.00184329	0.00228757	0.000515742	0.00146548	0.00113811	0.00307692	0.00158115	0.000365866	0.00920524	0.000417939
I	0.000601636	0.000360785	0.000408256	2.88021e-05	0.000210659	0.000150837	0.000160929	2.53483e-05	0.000123616	-	0.0208577	0.000521871	0.00498129	0.00239053	0.000175085	0.000199236	0.00279755	6.84237e-05	0.000403335	0.0373966
L	0.00158746	0.000857559	0.000145876	4.06194e-05	0.000390275	0.00120592	0.000253302	0.000128885	0.000415889	0.0130848	-	0.000451108	0.00735764	0.00557003	0.000557053	0.000566541	0.000819818	0.000379702	0.00051977	0.00597955
K	0.00215437	0.0179725	0.00457299	0.000762378	8.71603e-06	0.00669628	0.00657013	0.000863782	0.000791621	0.000502136	0.000691892	-	0.000765333	5.13844e-05	0.000873003	0.00232688	0.00307663	3.05817e-05	0.000228849	0.000650376
M	0.00451352	0.00137544	0.000790925	6.88342e-05	0.000587166	0.00346289	0.000631627	0.000406324	0.000502349	0.0134906	0.0317634	0.00215418	-	0.00386458	0.000223324	0.00107834	0.0054676	0.000426606	0.000834874	0.00666775
F	0.00101873	0.000149785	0.000190854	4.69241e-05	0.000726173	7.42342e-05	6.83889e-05	0.000260868	0.000774449	0.00351256	0.0130463	7.84698e-05	0.00209673	-	0.00021128	0.00112452	0.000446533	0.00150569	0.0135367	0.00229906
P	0.00472881	0.000944736	0.000344906	0.00106279	4.95275e-05	0.00129254	0.00152479	0.000573536	0.000577711	0.000247111	0.00125326	0.00128056	0.000116383	0.000202942	-	0.00415886	0.00154653	5.82949e-05	0.000155443	0.00104123
S	0.0189818	0.00243803	0.00854522	0.00334168	0.00182946	0.00253381	0.00222488	0.00506672	0.00112398	0.000202361	0.000917258	0.00245627	0.000404414	0.000777316	0.0029929	-	0.0175156	0.000152499	0.000694789	0.000345443
T	0.00859108	0.00164492	0.00426515	0.0011474	0.00075129	0.00223631	0.00219787	0.000378073	0.000663327	0.00326322	0.00152436	0.0037298	0.00235492	0.000354481	0.00127816	0.0201156	-	8.62956e-05	0.000426436	0.00768418
W	0.000725662	0.00168645	9.67348e-05	8.05328e-05	0.000440288	0.000489026	0.000283037	0.000781826	0.00067785	0.000352479	0.00311795	0.000163731	0.000811457	0.00527877	0.000212772	0.000773453	0.000381107	-	0.00546714	0.000665504
Y	0.000879221	0.000893333	0.00130475	0.00036402	0.000765778	0.000532788	0.000436404	0.000159221	0.00602498	0.000734009	0.00150781	0.000432841	0.000561007	0.0167656	0.00020043	0.00124488	0.000665305	0.00193139	-	0.000875515
V	0.0102309	0.000485495	0.00017841	0.000102295	0.00128729	0.000435471	0.00089084	0.000223348	0.000135118	0.0336162	0.00856812	0.000607608	0.00221313	0.00140649	0.000663161	0.000305727	0.00592168	0.000116129	0.000432459	-

## Sheet: LG+G
From\To	A	R	N	D	C	Q	E	G	H	I	L	K	M	F	P	S	T	W	Y	V
A	-	0.0012077	0.000590135	0.00106464	0.00163538	0.00200807	0.00377571	0.00601616	0.00040742	0.000472971	0.00198931	0.0017602	0.00131017	0.00054504	0.00263396	0.0146919	0.00579001	0.000110741	0.000379807	0.00894738
R	0.00170694	-	0.00160289	0.00033397	0.000351211	0.00581349	0.00132324	0.00113621	0.00275498	0.000400874	0.00151888	0.0207545	0.000564302	0.000113266	0.000743751	0.0026671	0.00156688	0.000363754	0.000545428	0.000600106
N	0.00111155	0.00213611	-	0.0136767	0.000347411	0.00351088	0.00196944	0.00418632	0.00511945	0.00060452	0.000344321	0.00703754	0.00043244	0.000192332	0.000361856	0.0124578	0.00541432	2.78058e-05	0.00106162	0.000293888
D	0.00158668	0.000352157	0.0108216	-	4.11006e-05	0.00108362	0.0190645	0.00246036	0.00105258	3.37453e-05	7.58616e-05	0.000928328	2.97786e-05	3.74158e-05	0.000882249	0.00385473	0.00115248	1.83162e-05	0.000234357	0.000133329
C	0.00999481	0.00151867	0.00112725	0.000168545	-	0.000175586	1.27209e-05	0.00165766	0.000727224	0.00101213	0.00298901	4.35229e-05	0.00104167	0.00237447	0.000168601	0.00865405	0.00309453	0.000410645	0.00202173	0.00688046
Q	0.00389457	0.00797735	0.00361509	0.00141016	5.57206e-05	-	0.0150098	0.000780277	0.00546489	0.000229979	0.00293089	0.010611	0.00194953	7.70293e-05	0.00139631	0.00380361	0.00292311	0.000144739	0.000446375	0.000738625
E	0.00417023	0.00103405	0.00115485	0.0141286	2.29891e-06	0.00854783	-	0.00101582	0.000481242	0.000139732	0.000350591	0.00592896	0.000202504	4.04127e-05	0.00093806	0.00190199	0.00163604	4.77066e-05	0.000208216	0.000860488
G	0.0082961	0.00110855	0.00306484	0.00227649	0.000374019	0.000554782	0.00126826	-	0.000353635	2.74792e-05	0.000222719	0.000973199	0.000162645	0.000192463	0.000440527	0.00540782	0.000351368	0.000164527	9.48463e-05	0.000269352
H	0.00144098	0.00689404	0.00961302	0.00249793	0.00042085	0.00996588	0.00154105	0.000907018	-	0.000343709	0.00184329	0.00228757	0.000515742	0.00146548	0.00113811	0.00307692	0.00158115	0.000365866	0.00920524	0.000417939
I	0.000601636	0.000360785	0.000408256	2.88021e-05	0.000210659	0.000150837	0.000160929	2.53483e-05	0.000123616	-	0.0208577	0.000521871	0.00498129	0.00239053	0.000175085	0.000199236	0.00279755	6.84237e-05	0.000403335	0.0373966
L	0.00158746	0.000857559	0.000145876	4.06194e-05	0.000390275	0.00120592	0.000253302	0.000128885	0.000415889	0.0130848	-	0.000451108	0.00735764	0.00557003	0.000557053	0.000566541	0.000819818	0.000379702	0.00051977	0.00597955
K	0.00215437	0.0179725	0.00457299	0.000762378	8.71603e-06	0.00669628	0.00657013	0.000863782	0.000791621	0.000502136	0.000691892	-	0.000765333	5.13844e-05	0.000873003	0.00232688	0.00307663	3.05817e-05	0.000228849	0.000650376
M	0.00451352	0.00137544	0.000790925	6.88342e-05	0.000587166	0.00346289	0.000631627	0.000406324	0.000502349	0.0134906	0.0317634	0.00215418	-	0.00386458	0.000223324	0.00107834	0.0054676	0.000426606	0.000834874	0.00666775
F	0.00101873	0.000149785	0.000190854	4.69241e-05	0.000726173	7.42342e-05	6.83889e-05	0.000260868	0.000774449	0.00351256	0.0130463	7.84698e-05	0.00209673	-	0.00021128	0.00112452	0.000446533	0.00150569	0.0135367	0.00229906
P	0.00472881	0.000944736	0.000344906	0.00106279	4.95275e-05	0.00129254	0.00152479	0.000573536	0.000577711	0.000247111	0.00125326	0.00128056	0.000116383	0.000202942	-	0.00415886	0.00154653	5.82949e-05	0.000155443	0.00104123
S	0.0189818	0.00243803	0.00854522	0.00334168	0.00182946	0.00253381	0.00222488	0.00506672	0.00112398	0.000202361	0.000917258	0.00245627	0.000404414	0.000777316	0.0029929	-	0.0175156	0.000152499	0.000694789	0.000345443
T	0.00859108	0.00164492	0.00426515	0.0011474	0.00075129	0.00223631	0.00219787	0.000378073	0.000663327	0.00326322	0.00152436	0.0037298	0.00235492	0.000354481	0.00127816	0.0201156	-	8.62956e-05	0.000426436	0.00768418
W	0.000725662	0.00168645	9.67348e-05	8.05328e-05	0.000440288	0.000489026	0.000283037	0.000781826	0.00067785	0.000352479	0.00311795	0.000163731	0.000811457	0.00527877	0.000212772	0.000773453	0.000381107	-	0.00546714	0.000665504
Y	0.000879221	0.000893333	0.00130475	0.00036402	0.000765778	0.000532788	0.000436404	0.000159221	0.00602498	0.000734009	0.00150781	0.000432841	0.000561007	0.0167656	0.00020043	0.00124488	0.000665305	0.00193139	-	0.000875515
V	0.0102309	0.000485495	0.00017841	0.000102295	0.00128729	0.000435471	0.00089084	0.000223348	0.000135118	0.0336162	0.00856812	0.000607608	0.00221313	0.00140649	0.000663161	0.000305727	0.00592168	0.000116129	0.000432459	-

## Sheet: JTT+G+I
From\To	A	R	N	D	C	Q	E	G	H	I	L	K	M	F	P	S	T	W	Y	V
A	-	0.0014067	0.00123015	0.00219832	0.000603683	0.00118459	0.00341707	0.00673733	0.000261976	0.000985256	0.00146365	0.00113902	0.000569512	0.000290451	0.00513131	0.0137423	0.0138961	6.26464e-05	0.0002335	0.0100576
R	0.00211693	-	0.000994184	0.000411386	0.00107132	0.00642791	0.0010199	0.00526232	0.00382246	0.000651362	0.00175696	0.0201236	0.000522803	0.000137129	0.00185981	0.00353964	0.00197123	0.00093419	0.000394245	0.000591368
N	0.00222584	0.00119536	-	0.0147668	0.000329754	0.00163847	0.00185487	0.0029987	0.00480205	0.00133963	0.000649204	0.00781106	0.000401888	0.000154572	0.00031945	0.0179098	0.00714124	2.06096e-05	0.00117475	0.000566765
D	0.00329533	0.000409782	0.0122337	-	0.000110983	0.00110983	0.0248772	0.00492593	0.00122935	0.000315874	0.000290263	0.000870788	0.000230503	6.82971e-05	0.000332948	0.00208306	0.00128911	4.26857e-05	0.000759805	0.00108422
C	0.00228686	0.00269677	0.000690372	0.000280464	-	0.000194167	0.000172593	0.00211427	0.000862966	0.000409909	0.000776669	0.000151019	0.000496205	0.00142389	0.000323612	0.00761567	0.00142389	0.000819817	0.00353816	0.00213584
Q	0.00221641	0.00799188	0.00169428	0.00138526	9.59026e-05	-	0.0109435	0.00089509	0.00676646	0.000213117	0.00334593	0.00914271	0.000554104	9.59026e-05	0.00420906	0.00193936	0.00158772	0.00012787	0.000426234	0.000618039
E	0.00425199	0.000843311	0.0012756	0.0206505	5.66932e-05	0.00727799	-	0.00432286	0.000290553	0.000304726	0.000460632	0.00534333	0.0002126	9.21265e-05	0.000503152	0.00110552	0.0010063	8.50398e-05	0.0001063	0.00160158
G	0.00693575	0.00359979	0.00170609	0.00338287	0.000574559	0.00049248	0.00357634	-	0.000240377	0.000146571	0.00032832	0.000832525	0.000158297	0.000105531	0.000545245	0.00663088	0.000961508	0.000404537	8.79428e-05	0.00161815
H	0.00087591	0.00849252	0.00887335	0.00274198	0.000761661	0.0120914	0.000780702	0.000780702	-	0.00049508	0.00255156	0.00161853	0.000399872	0.000952076	0.00298952	0.00262773	0.00144716	9.52076e-05	0.00978734	0.000418913
I	0.00144042	0.000632787	0.0010824	0.000308067	0.000158197	0.000166523	0.000358024	0.000208154	0.00021648	-	0.0110238	0.000624461	0.0058616	0.00163192	0.00025811	0.0014321	0.00774331	9.99137e-05	0.000507895	0.0327883
L	0.0012355	0.000985519	0.000302867	0.000163452	0.000173067	0.00150953	0.000312482	0.000269215	0.000644193	0.00636501	-	0.000451896	0.00468242	0.0052545	0.00277868	0.00209603	0.000826874	0.000394208	0.000403822	0.00606214
K	0.00147212	0.0172827	0.00557933	0.00075078	5.15241e-05	0.00631538	0.00554988	0.0010452	0.00062565	0.000552044	0.000691895	-	0.000758141	5.15241e-05	0.000566765	0.00167821	0.00292951	6.62453e-05	0.000147212	0.000426914
M	0.0018716	0.00114168	0.000729925	0.000505333	0.000430469	0.000973233	0.000561481	0.000505333	0.000393037	0.0131761	0.0182294	0.00192775	-	0.000917085	0.000430469	0.00101067	0.0064196	0.000149728	0.000318172	0.0104623
F	0.000551499	0.000173019	0.000162206	8.65096e-05	0.000713704	9.73233e-05	0.000140578	0.000194647	0.000540685	0.00211949	0.0118194	7.56959e-05	0.000529871	-	0.000389293	0.00334143	0.000421734	0.000400107	0.00919165	0.00204379
P	0.00781381	0.00188191	0.000268844	0.000338223	0.000130086	0.00342559	0.000615739	0.000806531	0.00136156	0.000268844	0.00501263	0.000667773	0.000199465	0.000312206	-	0.00986916	0.00357302	5.20343e-05	0.000190792	0.00072848
S	0.0154954	0.00265213	0.0111608	0.00156688	0.00226683	0.00116874	0.00100177	0.00726286	0.000886185	0.00110452	0.00279983	0.00146413	0.000346768	0.00198428	0.00730781	-	0.0145	0.000231179	0.00105315	0.00140634
T	0.0182668	0.00172187	0.00518808	0.00113045	0.000494103	0.00111548	0.00106307	0.00122777	0.000568967	0.00696236	0.00128766	0.00297959	0.00256784	0.00029197	0.0030844	0.0169043	-	5.98913e-05	0.000336888	0.00393785
W	0.000336888	0.00333826	6.12524e-05	0.000153131	0.0011638	0.000367515	0.000367515	0.00211321	0.000153131	0.000367515	0.00251135	0.000275636	0.00024501	0.00113317	0.000183757	0.00110254	0.00024501	-	0.00125568	0.000826908
Y	0.000555918	0.000623713	0.00154572	0.00120675	0.00222367	0.000542359	0.000203385	0.000203385	0.00696931	0.000827098	0.00113895	0.00027118	0.000230503	0.0115251	0.000298298	0.00222367	0.000610154	0.000555918	-	0.000569477
V	0.011648	0.000455104	0.000362764	0.000837655	0.000652975	0.000382551	0.00149063	0.00182042	0.000145106	0.0259739	0.00831719	0.000382551	0.003687	0.00124659	0.000554039	0.00144446	0.00346934	0.000178084	0.00027702	-

## Sheet: JTT+G
From\To	A	R	N	D	C	Q	E	G	H	I	L	K	M	F	P	S	T	W	Y	V
A	-	0.0014067	0.00123015	0.00219832	0.000603683	0.00118459	0.00341707	0.00673733	0.000261976	0.000985256	0.00146365	0.00113902	0.000569512	0.000290451	0.00513131	0.0137423	0.0138961	6.26464e-05	0.0002335	0.0100576
R	0.00211693	-	0.000994184	0.000411386	0.00107132	0.00642791	0.0010199	0.00526232	0.00382246	0.000651362	0.00175696	0.0201236	0.000522803	0.000137129	0.00185981	0.00353964	0.00197123	0.00093419	0.000394245	0.000591368
N	0.00222584	0.00119536	-	0.0147668	0.000329754	0.00163847	0.00185487	0.0029987	0.00480205	0.00133963	0.000649204	0.00781106	0.000401888	0.000154572	0.00031945	0.0179098	0.00714124	2.06096e-05	0.00117475	0.000566765
D	0.00329533	0.000409782	0.0122337	-	0.000110983	0.00110983	0.0248772	0.00492593	0.00122935	0.000315874	0.000290263	0.000870788	0.000230503	6.82971e-05	0.000332948	0.00208306	0.00128911	4.26857e-05	0.000759805	0.00108422
C	0.00228686	0.00269677	0.000690372	0.000280464	-	0.000194167	0.000172593	0.00211427	0.000862966	0.000409909	0.000776669	0.000151019	0.000496205	0.00142389	0.000323612	0.00761567	0.00142389	0.000819817	0.00353816	0.00213584
Q	0.00221641	0.00799188	0.00169428	0.00138526	9.59026e-05	-	0.0109435	0.00089509	0.00676646	0.000213117	0.00334593	0.00914271	0.000554104	9.59026e-05	0.00420906	0.00193936	0.00158772	0.00012787	0.000426234	0.000618039
E	0.00425199	0.000843311	0.0012756	0.0206505	5.66932e-05	0.00727799	-	0.00432286	0.000290553	0.000304726	0.000460632	0.00534333	0.0002126	9.21265e-05	0.000503152	0.00110552	0.0010063	8.50398e-05	0.0001063	0.00160158
G	0.00693575	0.00359979	0.00170609	0.00338287	0.000574559	0.00049248	0.00357634	-	0.000240377	0.000146571	0.00032832	0.000832525	0.000158297	0.000105531	0.000545245	0.00663088	0.000961508	0.000404537	8.79428e-05	0.00161815
H	0.00087591	0.00849252	0.00887335	0.00274198	0.000761661	0.0120914	0.000780702	0.000780702	-	0.00049508	0.00255156	0.00161853	0.000399872	0.000952076	0.00298952	0.00262773	0.00144716	9.52076e-05	0.00978734	0.000418913
I	0.00144042	0.000632787	0.0010824	0.000308067	0.000158197	0.000166523	0.000358024	0.000208154	0.00021648	-	0.0110238	0.000624461	0.0058616	0.00163192	0.00025811	0.0014321	0.00774331	9.99137e-05	0.000507895	0.0327883
L	0.0012355	0.000985519	0.000302867	0.000163452	0.000173067	0.00150953	0.000312482	0.000269215	0.000644193	0.00636501	-	0.000451896	0.00468242	0.0052545	0.00277868	0.00209603	0.000826874	0.000394208	0.000403822	0.00606214
K	0.00147212	0.0172827	0.00557933	0.00075078	5.15241e-05	0.00631538	0.00554988	0.0010452	0.00062565	0.000552044	0.000691895	-	0.000758141	5.15241e-05	0.000566765	0.00167821	0.00292951	6.62453e-05	0.000147212	0.000426914
M	0.0018716	0.00114168	0.000729925	0.000505333	0.000430469	0.000973233	0.000561481	0.000505333	0.000393037	0.0131761	0.0182294	0.00192775	-	0.000917085	0.000430469	0.00101067	0.0064196	0.000149728	0.000318172	0.0104623
F	0.000551499	0.000173019	0.000162206	8.65096e-05	0.000713704	9.73233e-05	0.000140578	0.000194647	0.000540685	0.00211949	0.0118194	7.56959e-05	0.000529871	-	0.000389293	0.00334143	0.000421734	0.000400107	0.00919165	0.00204379
P	0.00781381	0.00188191	0.000268844	0.000338223	0.000130086	0.00342559	0.000615739	0.000806531	0.00136156	0.000268844	0.00501263	0.000667773	0.000199465	0.000312206	-	0.00986916	0.00357302	5.20343e-05	0.000190792	0.00072848
S	0.0154954	0.00265213	0.0111608	0.00156688	0.00226683	0.00116874	0.00100177	0.00726286	0.000886185	0.00110452	0.00279983	0.00146413	0.000346768	0.00198428	0.00730781	-	0.0145	0.000231179	0.00105315	0.00140634
T	0.0182668	0.00172187	0.00518808	0.00113045	0.000494103	0.00111548	0.00106307	0.00122777	0.000568967	0.00696236	0.00128766	0.00297959	0.00256784	0.00029197	0.0030844	0.0169043	-	5.98913e-05	0.000336888	0.00393785
W	0.000336888	0.00333826	6.12524e-05	0.000153131	0.0011638	0.000367515	0.000367515	0.00211321	0.000153131	0.000367515	0.00251135	0.000275636	0.00024501	0.00113317	0.000183757	0.00110254	0.00024501	-	0.00125568	0.000826908
Y	0.000555918	0.000623713	0.00154572	0.00120675	0.00222367	0.000542359	0.000203385	0.000203385	0.00696931	0.000827098	0.00113895	0.00027118	0.000230503	0.0115251	0.000298298	0.00222367	0.000610154	0.000555918	-	0.000569477
V	0.011648	0.000455104	0.000362764	0.000837655	0.000652975	0.000382551	0.00149063	0.00182042	0.000145106	0.0259739	0.00831719	0.000382551	0.003687	0.00124659	0.000554039	0.00144446	0.00346934	0.000178084	0.00027702	-

## Sheet: rtREV+G+I
From\To	A	R	N	D	C	Q	E	G	H	I	L	K	M	F	P	S	T	W	Y	V
A	-	0.000817463	0.00101777	0.000223977	0.0026562	0.00102923	0.00260954	0.00457852	0.000434685	3.6038e-05	0.00243137	0.00151466	0.0018709	1.52326e-05	0.00350598	0.0119143	0.00851728	6.66092e-05	0.000928283	0.00647214
R	0.00116574	-	0.000698468	0.000671931	0.000556652	0.00710813	0.000322166	0.00139051	0.00130405	0.000864912	0.000972548	0.0236366	0.000453792	0.000106628	0.000867459	0.00264187	0.00211281	0.000173184	0.00079326	0.000952751
N	0.00174861	0.000841506	-	0.00860071	0.000774472	0.00759059	0.00254511	0.00318801	0.00463664	0.00126133	0.000810457	0.00490271	7.96126e-06	0.000746395	0.00119276	0.00761479	0.00488588	0.00021315	0.000472581	0.000689923
D	0.000342865	0.00072129	0.00766319	-	6.05056e-06	0.00250875	0.0174614	0.00206881	0.00131854	3.6038e-05	0.000270152	0.000797188	7.96126e-06	1.52326e-05	0.00198793	0.00422181	0.0018157	1.33218e-05	1.68779e-05	0.000197121
C	0.0150518	0.00221196	0.0025544	2.23977e-05	-	0.00225145	3.22166e-05	0.00162792	0.0017967	0.00374795	0.00594335	0.00063775	0.00124196	0.00106628	3.61441e-05	0.00194255	0.00386249	0.000732702	0.002211	0.00969178
Q	0.00109717	0.00531351	0.00470967	0.00174702	0.000423539	-	0.0119846	0.00061047	0.00560744	0.00118925	0.00291764	0.0123166	0.00125788	1.52326e-05	0.0024578	0.00582765	0.00481986	0.000133218	0.000759505	0.00118273
E	0.00277721	0.00024043	0.00157654	0.0121395	6.05056e-06	0.0119648	-	0.00237405	0.000492643	3.6038e-05	0.00113464	0.00562017	7.96126e-06	1.52326e-05	0.0018795	0.00246056	0.00270704	0.000226471	1.68779e-05	0.00114987
G	0.00462868	0.000985764	0.00187589	0.00136626	0.000290427	0.000578943	0.00225516	-	0.000985286	3.6038e-05	0.000162091	0.00119578	0.000294567	0.000106628	0.00061445	0.0039369	0.000231089	0.000306403	0.000354435	9.85604e-05
H	0.0010286	0.00216387	0.00638599	0.00203819	0.000750269	0.0124473	0.00109536	0.00230622	-	0.00122529	0.00275555	0.00302931	0.000923507	0.00214779	0.00159034	0.00473982	0.00161762	0.000639449	0.00518151	3.28535e-05
I	3.42865e-05	0.000577032	0.000698468	2.23977e-05	0.000629258	0.0010614	3.22166e-05	3.3915e-05	0.000492643	-	0.0208017	0.00135522	0.00298547	0.000974883	0.000361441	0.000103603	0.00237691	0.000519552	0.000438825	0.0344304
L	0.00154289	0.000432774	0.000299344	0.000111988	0.000665562	0.00173683	0.000676548	0.000101745	0.000738964	0.0138746	-	0.000916766	0.00462549	0.00272663	0.000795171	0.000621615	0.000825318	0.000626127	0.00108018	0.00367959
K	0.00130289	0.0142575	0.00245462	0.000447954	9.6809e-05	0.00993852	0.00454254	0.00101745	0.0011012	0.00122529	0.0012427	-	0.00106681	0.000213256	0.0015542	0.00199435	0.0036314	7.99311e-05	1.68779e-05	0.000624216
M	0.00805733	0.00137045	1.99562e-05	2.23977e-05	0.000943887	0.00508183	3.22166e-05	0.00125485	0.00168078	0.0135142	0.0313917	0.00534116	-	0.00376244	3.61441e-05	2.59006e-05	0.00432466	0.00147873	0.00124896	0.00775342
F	3.42865e-05	0.000168301	0.000977855	2.23977e-05	0.000423539	3.21635e-05	3.22166e-05	0.000237405	0.00204302	0.00230643	0.00967145	0.000558032	0.00196643	-	0.000397586	0.000518013	0.00227788	0.00242458	0.0171648	0.00302252
P	0.00332579	0.000577032	0.000658556	0.00123187	6.05056e-06	0.00218712	0.00167526	0.000576555	0.000637538	0.00036038	0.00118867	0.00171395	7.96126e-06	0.000167558	-	0.00347069	0.00204679	0.000119897	0.00023629	0.000821337
S	0.0157718	0.00245239	0.00586713	0.00365082	0.000453792	0.00723679	0.00306058	0.00515508	0.00265158	0.000144152	0.00129673	0.00306917	7.96126e-06	0.000304651	0.00484331	-	0.0221515	0.000186506	0.000523214	0.00128129
T	0.00884592	0.00153875	0.00295352	0.00123187	0.000707916	0.00469587	0.00264176	0.000237405	0.000709985	0.00259474	0.00135076	0.00438453	0.00104293	0.00105105	0.00224094	0.0173793	-	1.33218e-05	0.000573848	0.00643928
W	0.000171433	0.000312559	0.0003193	2.23977e-05	0.000332781	0.000321635	0.000547682	0.000780045	0.000695496	0.00140548	0.00253943	0.000239156	0.0008837	0.00277232	0.000325297	0.000362609	3.30127e-05	-	0.00297051	0.000854191
Y	0.00188576	0.00113002	0.000558775	2.23977e-05	0.000792623	0.00144736	3.22166e-05	0.000712215	0.00444828	0.000936988	0.00345795	3.98594e-05	0.000589134	0.0154915	0.000506018	0.00080292	0.00112243	0.00234465	-	0.00193836
V	0.00675444	0.000697247	0.000419081	0.000134386	0.00178492	0.00115789	0.00112758	0.000101745	1.44895e-05	0.0377678	0.00605141	0.000757328	0.00187886	0.00140139	0.000903603	0.00101013	0.00647049	0.000346368	0.000995795	-

## Sheet: Dayhoff+G
From\To	A	R	N	D	C	Q	E	G	H	I	L	K	M	F	P	S	T	W	Y	V
A	-	0.000561098	0.00203865	0.0028803	0.000617207	0.0017394	0.00497507	0.0108292	0.000392768	0.00123441	0.00177681	0.00106609	0.000542394	0.000374065	0.00645262	0.0144389	0.0110349	0	0.000374065	0.00682669
R	0.0011949	-	0.000677113	0	0.000398302	0.00477962	0	0.000398302	0.00410251	0.0011949	0.000677113	0.018999	0.000677113	0.000278811	0.00266862	0.00545673	0.000796603	0.00107541	0.00011949	0.000796603
N	0.00439522	0.000685493	-	0.0214519	0	0.00201616	0.00379037	0.00629041	0.00911302	0.00145163	0.00149196	0.012984	0	0.000282262	0.00108872	0.0174196	0.00681461	0.000120969	0.00145163	0.0005242
D	0.00534913	0	0.0184788	-	0	0.00263983	0.0288645	0.00562701	0.00149359	0.00045155	0	0.00295244	0	0	0.000347346	0.00340399	0.00197987	0	0	0.000590489
C	0.00160474	0.000486285	0	0	-	0	0	0.000486285	0.000486285	0.000826684	0	0	0	0	0.000486285	0.00568953	0.000486285	0	0.00145885	0.00160474
Q	0.00395567	0.00510408	0.0021267	0.00323259	0	-	0.0179494	0.00127602	0.0103358	0.000340272	0.00319005	0.0062525	0.000850681	0	0.00395567	0.0019991	0.00157376	0	0	0.00114842
E	0.00875411	0	0.00309356	0.0273484	0	0.0138881	-	0.00368594	0.000756934	0.00115186	0.000493653	0.00342266	0.000230371	0	0.00131641	0.00283028	0.00102022	0	0.000329102	0.00121768
G	0.0106458	0.000183866	0.00286831	0.00297863	0.000183866	0.000551598	0.0020593	-	0.000183866	0	0.000312572	0.0011032	0.000128706	0.000312572	0.000900944	0.00827397	0.000919331	0	0	0.0017835
H	0.00101816	0.00499383	0.0109573	0.0020848	0.000484837	0.0117815	0.00111513	0.000484837	-	0.000145451	0.00193935	0.00111513	0	0.000969675	0.00242419	0.00126058	0.000678772	0.000145451	0.00193935	0.00145451
I	0.00291375	0.00132443	0.00158932	0.000573921	0.000750513	0.000353182	0.00154517	0	0.000132443	-	0.0111694	0.00189836	0.00251642	0.0039733	0.000309035	0.000882956	0.00569507	0	0.000573921	0.0291817
L	0.00181218	0.000324285	0.000705796	0	0	0.00143067	0.000286134	0.000324285	0.000763023	0.00482612	-	0.000743947	0.00394864	0.00318562	0.000820249	0.000610418	0.00099193	0.000247982	0.000438738	0.0057799
K	0.00115349	0.0096529	0.00651621	0.00172012	0	0.00297479	0.00210462	0.0012142	0.000465444	0.000870178	0.000789231	-	0.0018213	0	0.000870178	0.00339976	0.00404734	0	0.000202367	0.000344024
M	0.00319206	0.00187121	0	0	0	0.00220142	0.000770498	0.000770498	0	0.00627406	0.0227847	0.00990641	-	0.00187121	0.000440285	0.00220142	0.00308199	0	0	0.00847548
F	0.00081862	0.000286517	0.000286517	0	0	0	0	0.000695827	0.00081862	0.00368379	0.00683548	0	0.000695827	-	0.000286517	0.00163724	0.00040931	0.00040931	0.0106421	0.00040931
P	0.0110853	0.00215279	0.000867543	0.000321312	0.000321312	0.0029882	0.00128525	0.00157443	0.00160656	0.000224919	0.00138164	0.00138164	0.000128525	0.000224919	-	0.0086433	0.00234558	0	0	0.00160656
S	0.0180694	0.00320661	0.0101114	0.00229378	0.0027385	0.00110008	0.00201291	0.0105327	0.000608555	0.000468119	0.00074899	0.0039322	0.000468119	0.000936238	0.0062962	-	0.0162905	0.000397901	0.000514931	0.00100646
T	0.0164298	0.000556941	0.00470615	0.00158728	0.000278471	0.00103034	0.000863259	0.00139235	0.000389859	0.00359227	0.00144805	0.00556941	0.000779718	0.000278471	0.00203284	0.0193816	-	0	0.000640483	0.00517956
W	0	0.004189	0.000465444	0	0	0	0	0	0.000465444	0	0.00201692	0	0	0.00155148	0	0.00263752	0	-	0.000930888	0
Y	0.00108967	0.00016345	0.0019614	0	0.0016345	0	0.000544834	0	0.00217934	0.000708284	0.00125312	0.000544834	0	0.0141657	0	0.00119863	0.00125312	0.0003269	-	0.000926218
V	0.00919018	0.000503571	0.000327321	0.000428036	0.000830893	0.000679821	0.000931607	0.00244232	0.000755357	0.016643	0.00762911	0.000428036	0.00193875	0.000251786	0.00125893	0.00108268	0.00468321	0	0.000428036	-

[truncated: 48 more sheets: Dayhoff+G+I, WAG+G+I+F, WAG+I, rtREV+G, WAG+G+F, LG+G+I+F, LG+G+F, JTT+G+I+F, WAG, JTT+G+F, Dayhoff+G+F, Dayhoff+G+I+F, LG+I, rtREV+G+F, rtREV+G+I+F, JTT+I, WAG+I+F, LG, Dayhoff+I, JTT …]
