# Supplementary material for: Horizontal gene transfer of acetyltransferases, invertases and chorismate mutases from different bacteria to diverse recipients
Source: BMC Evol Biol. 2016 Apr 12;16:74. doi: 10.1186/s12862-016-0651-y (PMC4828791; doi:10.1186/s12862-016-0651-y)
Supplement: Additional file 11: — Supplementary text. Evolution of Hoplolaimina HGT genes following transfer from rhizosphere bacteria. (XLSX 9 kb) [file 12862_2016_651_MOESM11_ESM.xlsx]

## Sheet: Sheet1
Group	Evolutionary Model (see Table 1)	BIC	AICc	lnL
GNATs	unconstrained model	36440.7	35298.9	-17493.5
GNATs	constrained model 1	37616.4	36474.7	-18081.4
GNATs	constrained model 2	37075.5	35926.3	-17806.2
GNATs	constrained model 3	37088.7	35946.9	-17817.5
GNATs	constrained model 4	36989.9	35848.1	-17768.1
GNATs	constrained model 5	37021.6	35879.8	-17784
GNATs	constrained model 6	36567.3	35425.5	-17556.8
GNATs	constrained model 7	36670.3	35528.5	-17608.3
INVs	unconstrained model	157018	154944	-77238.9
INVs	constrained model 1	159168	157084	-78308.3
INVs	constrained model 2	158913	156829	-78180.6
INVs	constrained model 3	158683	156600	-78065.9
INVs	constrained model 4	157963	155880	-77705.8
INVs	constrained model 5	157841	155758	-77644.9
INVs	constrained model 6	157248	155164	-77348.3
CMs	unconstrained model	13735.7	13126.6	-6473.17
CMs	constrained model 1	13865	13255.9	-6537.81
CMs	constrained model 2	13761.9	13152.7	-6486.22
